# Supplementary material for: Assessing the Frequency-Dependent Conductivity of Conductive Yarns
Source: Sensors (Basel). 2026 Apr 21;26(8):2554. doi: 10.3390/s26082554 (PMC13120523; doi:10.3390/s26082554)
Supplement: Supplementary file 1 [file sensors-26-02554-s001.zip]

Archive with 6 entries (6 files):
- Conductivity_ethreads_APP.mlapp
- COPPER_3CM.s2p
- COPPER_5CM.s2p
- LYOFIL_66_3CM.s2p
- LYOFIL_66_5CM.s2p
- Matlab_App_Design_Preview.png
