# Supplementary material for: Assessing the Frequency-Dependent Conductivity of Conductive Yarns
Source: Sensors (Basel). 2026 Apr 21;26(8):2554. doi: 10.3390/s26082554 (PMC13120523; doi:10.3390/s26082554)
Supplement: Supplementary file 1 [file sensors-26-02554-s001.zip › COPPER_3CM.s2p]

!Keysight Technologies N9914B: A.12.92
!Date: Friday, 05 April 2024 16:48:17
!Timezone: (UTC+08:00) Kuala Lumpur, Singapore
!Model: N9914B
!Serial: MY61263123
!GPS Latitude: 
!GPS Longitude: 
!GPS TimeStamp: 0001-01-01 00:00:00Z
!GPS Seconds Since Last Read: 0
!CHECKSUM:0380423462
!Correction: S11(ON U)S21(ON U)S12(ON U)S22(ON U)
!S2P File: Measurements:S11,S21,S12,S22:
# Hz S DB R 50
10000000	-57.6809249713788	-58.1578749700462	-0.00910064303886826	-0.880464067144523	-0.0277355367558592	-1.00262220757951	-56.3262496550704	-18.8509400923445	
39950000	-46.3110819405868	-108.592362322305	-0.0125482771521987	-3.66530464616152	-0.0294389710699107	-3.73059656719038	-47.6511140220185	-109.982164138777	
69900000	-41.3045061727871	-86.5417103233884	-0.0317190582522599	-6.16641790446393	-0.0187377335657713	-6.33389305310905	-42.0779406741949	-93.0467330746446	
99850000	-40.5289916117243	-93.7783411381147	-0.0230813231519216	-8.96241217654364	-0.0274976669114341	-8.93538441977751	-39.4840512140442	-89.1606408080511	
129800000	-37.0197316909825	-97.6550158251074	-0.037329308893223	-11.7074204424308	-0.028867690933595	-11.702014138804	-37.2592823698437	-99.1296864687977	
159750000	-36.0797930936093	-100.16311911182	-0.0322093075453083	-14.4428774391352	-0.0364489455986231	-14.2866306758558	-35.1395374080356	-99.0343050831695	
189700000	-33.9430846914803	-98.9651758170784	-0.0289022828420441	-17.0078536505636	-0.0301952411159896	-16.9677603980869	-34.0600445200774	-98.4122025383889	
219650000	-32.6797488503227	-101.488621785253	-0.0301792042481703	-19.7305427080351	-0.0416137045309685	-19.7051506624993	-32.7947751440617	-107.122788234502	
249600000	-31.4826545288711	-106.234212644614	-0.02155412051353	-22.3960016117671	-0.035421767327359	-22.3483960542137	-31.415471856217	-110.701840823458	
279550000	-30.4583869298819	-105.663602158952	-0.0412439572385279	-25.0181666966902	-0.0516276788766827	-24.9929490721554	-30.7129270262145	-109.652012122209	
309500000	-29.3502815273767	-110.989358665063	-0.0733572361402017	-27.5761886555415	-0.0568280543865163	-27.6909733111384	-29.8072620771854	-111.014889998701	
339450000	-28.5970904552699	-115.626331237046	-0.0488590559257098	-30.3347819940849	-0.0584199234860414	-30.2563514147906	-28.6433244175964	-119.215387810548	
369400000	-27.8240369417798	-115.758904065767	-0.0623168597100072	-33.0889545412469	-0.053895794108662	-33.0286515204624	-27.7702310828923	-121.327545572344	
399350000	-27.2428647630658	-119.559239284123	-0.0682084015530231	-35.603879104417	-0.0725712803597323	-35.6963783884689	-27.409792173871	-124.181735080861	
429300000	-26.6059241564928	-124.46360551841	-0.0655115661198276	-38.1605581779824	-0.0390893167711986	-38.3370784225508	-26.6481461225933	-127.22938821159	
459250000	-25.9506222832464	-125.011924091596	-0.0709915218970263	-40.8698332488751	-0.0752836263093567	-41.0274784979456	-25.906816163332	-130.732530340864	
489200000	-25.6597469132456	-126.818446074641	-0.0635051988111234	-43.5576583357657	-0.0708272179883394	-43.565835837246	-25.6308953478988	-131.359093758669	
519150000	-25.3146257427169	-132.779692955822	-0.0812366137132252	-46.2844731220213	-0.0824147998199946	-46.2850368230725	-25.3098347964423	-135.06552221509	
549100000	-24.6054657698437	-134.344798777241	-0.063748082152923	-48.9136119640227	-0.0769924902439708	-49.0196496212822	-24.3291217911876	-138.035788859058	
579050000	-23.731758009553	-136.254357822241	-0.0786177033289473	-51.5283720605691	-0.0903614701838615	-51.5413122578934	-23.7761393473956	-140.433819510743	
609000000	-23.6400794587745	-139.117712795682	-0.0951676201607419	-54.2827525266624	-0.086860959701346	-54.1370142833336	-23.6251076686812	-144.184374051536	
638950000	-23.509776959513	-142.601562484292	-0.100804736057128	-56.9534501907717	-0.0830484184932432	-56.9716644165148	-23.1822583468429	-146.205652307788	
668900000	-22.8307920645382	-144.371092303215	-0.0865048907933969	-59.5425609208038	-0.116837715340306	-59.6855097758261	-22.7399980498034	-148.118411269221	
698850000	-22.5176565793265	-147.97292071764	-0.0901933069209151	-62.2559122279734	-0.0951858509126679	-62.3036202402076	-22.5274143118589	-151.442421908174	
728800000	-22.2160114521991	-150.656699997832	-0.0897350532250343	-64.9287059440169	-0.0969848889767376	-64.8631218986862	-22.2709654054768	-154.535784009994	
758750000	-21.8407671937687	-152.920701803887	-0.104189250188624	-67.5405285394618	-0.0978987713970228	-67.5602214745913	-21.8559400719661	-156.624573551809	
788700000	-21.289747416694	-156.487655117159	-0.110516911499351	-70.2426338328637	-0.102981446655917	-70.3120327803971	-21.5962430007635	-160.366162009467	
818650000	-21.2671265750848	-158.348785827507	-0.0942476206337575	-72.9145172176135	-0.100360256999233	-72.844381656895	-21.0216935512646	-163.365212098314	
848600000	-20.9396181705338	-160.401861636556	-0.131005430642793	-75.4942694724644	-0.129875958493058	-75.4861385186311	-20.8748904944609	-165.349921832671	
878550000	-20.5294145867305	-163.419050611849	-0.122137841858423	-78.2086223685823	-0.111000684990787	-78.1507810009706	-20.5539468807658	-167.766964217184	
908500000	-20.4075905114112	-167.972627753641	-0.110364923104259	-81.0554091470576	-0.141342407159184	-80.7968402115015	-20.2777748010979	-172.206657706048	
938450000	-20.2053877434155	-168.648181371819	-0.132418967924772	-83.5922619715714	-0.141324400671824	-83.4152516897817	-20.1456246123751	-174.302636672738	
968400000	-19.889194159605	-172.197431241177	-0.114146744158483	-86.2354284274611	-0.138664162085688	-86.175610523837	-19.8788906677376	-176.452005425512	
998350000	-19.6853520576343	-174.10070241292	-0.119056429292108	-88.8321207315802	-0.134751006595579	-88.8119240808819	-19.5626752024604	-179.88616851237	
1028300000	-19.4381003169758	-177.946181795416	-0.12980357136712	-91.5992136895188	-0.153799955973082	-91.4546992847103	-19.4185016458099	177.759890409777	
1058250000	-19.1764887512927	-179.727801181768	-0.143575920990951	-94.1528840351396	-0.159828502052354	-94.1312452491417	-19.2540087715	176.421329196761	
1088200000	-18.8987680130092	176.549723746254	-0.130394966725995	-96.7096158304899	-0.151981563248572	-96.7191541296381	-19.121505464658	171.761017252716	
1118150000	-18.8262749417049	174.948161010888	-0.145439539903729	-99.3942477085247	-0.171003226909858	-99.3507096293205	-18.7816062215102	169.277533455275	
1148100000	-18.6188316327877	172.086167347869	-0.151813243494908	-102.070748968361	-0.17553506861848	-102.061829609423	-18.6614879531158	166.985859271119	
1178050000	-18.5480613889968	170.415179649848	-0.162688194407073	-104.704922204019	-0.163629502951749	-104.783313876471	-18.5525859731975	163.666933057444	
1208000000	-18.261503430726	166.718235884149	-0.177080617714271	-107.398462813799	-0.187229970254666	-107.383375994719	-18.3332955844804	161.128434171753	
1237950000	-18.05944039511	164.845912341654	-0.176140570177792	-110.041074743173	-0.174586156366904	-110.031570858587	-18.1098637906558	157.982411819948	
1267900000	-17.9317455794437	161.66839001915	-0.194311469118174	-112.666075977377	-0.200387443020119	-112.638433738169	-18.0661538514936	156.524064740984	
1297850000	-17.827234460623	158.902896378708	-0.175530277392815	-115.315936661091	-0.212111423190432	-115.365553802946	-17.7582742810334	153.20413224728	
1327800000	-17.6676215634301	156.066926681912	-0.167471730216884	-118.139525326711	-0.183447332372652	-117.989791806578	-17.6039486248276	149.982387663441	
1357750000	-17.5505425873437	153.24536453902	-0.178899121571239	-120.615145453381	-0.202938349764838	-120.627895901644	-17.6315450676607	147.842057694654	
1387700000	-17.2897584367376	150.469430451915	-0.182372976387708	-123.267321920077	-0.2115512112602	-123.197137161336	-17.3858913994523	144.328183153003	
1417650000	-17.1815347394468	147.892799059002	-0.182460798785822	-125.905490651636	-0.203197348721251	-125.885123391014	-17.1738109012654	141.819098240724	
1447600000	-17.2167957075692	145.194199715249	-0.206151976281169	-128.664542716972	-0.206622110973962	-128.490115064812	-17.1127798801384	139.366531115605	
1477550000	-17.1183622740372	142.772870206998	-0.209205300399909	-131.33005251038	-0.213809401654806	-131.348541673878	-17.0062101574893	136.053124844046	
1507500000	-16.9522001552633	139.92030885712	-0.215822295842693	-133.856432773364	-0.220063591575103	-133.895001500996	-16.9220903208592	133.84179804035	
1537450000	-16.7664305046151	138.186683719909	-0.209136782193639	-136.657610384133	-0.216168720380331	-136.502169686208	-16.8423969035912	131.448727814134	
1567400000	-16.8567172188282	135.317591582028	-0.233664443903097	-139.254031144242	-0.228234071195912	-139.127131687426	-16.7261674008723	128.625757708034	
1597350000	-16.6947268489488	131.653605080179	-0.22040343291273	-141.870454821922	-0.235351364296369	-141.844947821984	-16.4440234654674	125.881837628874	
1627300000	-16.4397268296737	129.557504770942	-0.230719428007646	-144.433067725445	-0.247805011073724	-144.510882675802	-16.4142380787421	123.509162216214	
1657250000	-16.4282829681667	126.629125179083	-0.227472609195933	-147.170212362371	-0.243336236870261	-147.09535154665	-16.3788309085656	120.233928819907	
1687200000	-16.3962174494439	123.835952705467	-0.228093469474613	-149.756998920541	-0.241407891581847	-149.752599919977	-16.2920701988678	118.072872084401	
1717150000	-16.2769450657561	120.871551505153	-0.256000149533389	-152.401442709251	-0.270395637782593	-152.399943389726	-16.2605312047818	115.96791582041	
1747100000	-16.2798191693195	119.000151471811	-0.243432478211467	-154.968069966789	-0.260306543680917	-154.985382036299	-16.2561193334711	113.551992066385	
1777050000	-16.3263835613528	116.120611507199	-0.248506839114961	-157.794248990639	-0.264791802134303	-157.754801122254	-16.1964528775486	110.503683158385	
1807000000	-16.0491658303566	112.282983557271	-0.24630796621439	-160.396788430654	-0.271124981905256	-160.440364790557	-16.0442855737671	108.396674765353	
1836950000	-15.9439227449945	110.260965844836	-0.261358334479624	-163.073214226064	-0.282555808585521	-163.068160764035	-15.937508202658	105.731630498308	
1866900000	-15.9993074808294	107.872763346328	-0.279252294048915	-165.794226244286	-0.286727069699158	-165.731445361155	-15.8538454314321	102.630633191333	
1896850000	-15.8464891087679	105.425082262383	-0.274558735529889	-168.407330315244	-0.285998173066231	-168.414703679321	-15.8562169183921	100.711608931208	
1926800000	-15.734253130822	102.773164469681	-0.293560331351383	-170.977585641153	-0.289589622248598	-170.865478603762	-15.7813105353975	97.6862266905752	
1956750000	-15.8103305210511	99.9099395184478	-0.296011530492397	-173.565832567396	-0.300789147796651	-173.427577590808	-15.6942594683619	94.6646010419267	
1986700000	-15.763231808426	97.2407766555488	-0.308223089688903	-176.225625317241	-0.299000491853394	-176.151737523206	-15.5931198813116	92.1363714422102	
2016650000	-15.7159015165125	94.3395783150104	-0.284967672706218	-178.798999703694	-0.286718622497721	-178.773313085756	-15.6424412043814	89.5043467903455	
2046600000	-15.6799797497996	92.7023414773682	-0.302487355151525	178.573877248743	-0.300965470030909	178.531320017387	-15.5917545706579	86.8996890313506	
2076550000	-15.6887220756216	88.2358842031392	-0.303187070614976	175.731983725521	-0.292378865930611	175.904201547319	-15.4018924646385	84.4099260455042	
2106500000	-15.6427621459679	85.7616578636195	-0.294355904158675	173.077427588762	-0.330306066337344	173.218469850705	-15.5420375042557	82.4992243878146	
2136450000	-15.6145048000269	84.0907016036201	-0.296240662674249	170.447254762599	-0.311175968057437	170.636422411659	-15.5865262175791	79.1351769339615	
2166400000	-15.6709571118547	81.3419193223342	-0.308954507937213	167.778633456947	-0.334543832837825	167.87533955393	-15.4064549152761	75.4274875535267	
2196350000	-15.5953169656839	78.4026261711505	-0.334036104294908	165.232054220049	-0.313624281835716	165.224109593052	-15.5001114105974	74.885944789073	
2226300000	-15.5292970408132	75.5106298836632	-0.321556454561974	162.679050210592	-0.318639154060413	162.699632755503	-15.4559324629452	71.1448420884039	
2256250000	-15.5649377256904	74.1069018615183	-0.342972614006715	159.897915567998	-0.317385704233138	159.970783598016	-15.4375655238629	69.260612596917	
2286200000	-15.6154588153347	70.2239434094214	-0.339831701155379	157.284510973163	-0.325799660077516	157.364381790356	-15.4219678510354	66.1061709318986	
2316150000	-15.5689077142516	67.4408590437005	-0.338808358763763	154.642910630908	-0.352199163343043	154.758595757782	-15.3837285945069	64.8787100770389	
2346100000	-15.6883861888924	65.0474569842076	-0.348058422676518	152.017911349209	-0.349411875667712	152.012674034036	-15.4415596363679	61.6902433848254	
2376050000	-15.7242216679399	61.6002322001779	-0.34657618995536	149.318667096572	-0.378820499638274	149.387986489131	-15.5045788382195	58.7405407032624	
2406000000	-15.6227806819158	59.6395742895627	-0.35376519057706	146.629192801649	-0.356504689939063	146.742471745396	-15.6818579101606	56.2156931755738	
2435950000	-15.7268832424743	57.1936194283354	-0.342291109485961	144.010682915532	-0.335103612091411	144.003724162342	-15.6272288671659	53.5493780645056	
2465900000	-15.8308364467621	53.8310931404976	-0.36945410473404	141.332401674475	-0.36970103104144	141.266720017996	-15.6219293926384	51.4009236056003	
2495850000	-15.7114062118381	52.2898693689797	-0.376303735157883	138.713581250469	-0.375166313476422	138.661003169635	-15.5580896396826	47.4519952442304	
2525800000	-15.9002568564895	48.5276009333295	-0.36766074173268	136.033771930224	-0.383325796681459	136.210773542456	-15.5185283614051	45.0968628352123	
2555750000	-15.777497394479	46.2226558854923	-0.376890022479773	133.442513934069	-0.377799411173597	133.531432346506	-15.60126904995	42.5946955337424	
2585700000	-15.8546921984906	43.2899460881926	-0.372428120416821	130.831764582937	-0.380789020312177	130.80542187882	-15.9091128526405	38.728811562566	
2615650000	-15.9087396855476	40.9398239781693	-0.38209517219266	128.025073324777	-0.375093480470189	128.256306917722	-15.6683527672501	36.9995757425804	
2645600000	-16.0544733315142	37.7130698381892	-0.364668313623428	125.418100687577	-0.379712752503641	125.561350539585	-15.8611946781959	35.221906099776	
2675550000	-15.9756576803901	34.4668930503007	-0.377731281994902	122.849814963701	-0.399386984022598	122.845163004249	-15.9644363117306	31.7457591002525	
2705500000	-15.972189604118	32.6945797066698	-0.411742158691491	120.064739304621	-0.389029530959906	120.099290017433	-15.9898740619674	28.3086026785487	
2735450000	-16.08224270854	29.658444020378	-0.375083213523638	117.464849363005	-0.388879316851365	117.502289863315	-16.0233250008254	27.5015815374768	
2765400000	-16.2850561035052	26.9048468205113	-0.384192785050962	114.753677034111	-0.395479563701183	114.844618618559	-16.2776560235323	24.2083184516765	
2795350000	-16.2693991551851	24.4519185591615	-0.390888377093629	112.109101726835	-0.405554452527877	112.078835056771	-16.1955115209073	20.4286359267358	
2825300000	-16.454141142609	21.2739598564765	-0.385002360474457	109.48616916585	-0.406060364956252	109.452067640436	-16.1452084341891	19.0778297410567	
2855250000	-16.5483017518514	18.2885606884873	-0.397808921890982	106.853522425213	-0.411687677143148	106.65677146085	-16.5102262532202	15.9019261360922	
2885200000	-16.7015083487562	14.9081934325521	-0.418708767127363	103.977969030726	-0.436861235618645	103.980042666107	-16.5785140499871	12.978120364581	
2915150000	-16.6832095337318	11.6221726865292	-0.42627892209472	101.378753152226	-0.408679224038513	101.409533555098	-16.3509122909802	10.1827265957908	
2945100000	-16.8206796718147	9.05848880172863	-0.41673855994096	98.7839585881175	-0.437843384044804	98.8128989772994	-16.6568989086541	8.40812851297616	
2975050000	-16.9076811692183	7.31921715023172	-0.435406607483041	96.1512865315801	-0.426644983823942	95.99567318073	-16.8655528223169	4.65200717495222	
3005000000	-17.1055565930628	3.91403618947142	-0.438702172532162	93.355060874503	-0.434659418838607	93.4962743452453	-16.7278597817239	2.25802460755336	
3034950000	-17.3034180142572	0.656659308344434	-0.422398325828913	90.806103731679	-0.432838609302225	90.8314737315927	-16.8529809784828	-0.53690368215887	
3064900000	-17.3938842949151	-2.05811165231309	-0.440421330651026	88.1492260824487	-0.431641496761011	88.1486796680476	-17.2782064506517	-4.50821677800355	
3094850000	-17.5477063697601	-4.2718925646868	-0.423719889543926	85.3022851336464	-0.432837011260513	85.481119513047	-17.1580965920281	-8.80267074707516	
3124800000	-17.8037272218658	-8.85529281531666	-0.42554216055256	82.6448193029515	-0.442850533773414	82.6588245612883	-17.3224753097775	-9.94291377052693	
3154750000	-17.8283818872721	-12.2918906702763	-0.421354136643587	79.9353365202206	-0.439063250047121	80.0574040889566	-17.6254431227794	-12.9518039945179	
3184700000	-17.8881652642125	-15.1756278413756	-0.439541780438284	77.2789190377079	-0.449046533964934	77.396389950943	-17.6614006535848	-17.2663667943551	
3214650000	-18.0783549528784	-17.2699976327172	-0.472811721597016	74.5151679296984	-0.466348659745343	74.6285405883864	-17.846530367596	-19.2364372540989	
3244600000	-18.3666189192004	-21.8232277584501	-0.468867712365047	71.9608702951129	-0.460746374843945	71.9937465060762	-18.1625709585756	-22.683237056803	
3274550000	-18.5642917502962	-25.0570217629228	-0.475316644415869	69.3734196483449	-0.465602123295729	69.236655306396	-18.4655087680175	-25.9489450959424	
3304500000	-18.9182601602281	-28.1330201342211	-0.466534357372199	66.6237669267011	-0.472220133486668	66.6570971658815	-18.4669366290372	-28.9740843499307	
3334450000	-19.1775967906106	-31.6324439571449	-0.46141207392258	63.9723195260105	-0.452334083123904	63.9327360663066	-18.8433453963741	-31.9428332483618	
3364400000	-19.5601518421608	-34.8451751221263	-0.447915570904842	61.2580893089718	-0.450372141707848	61.1999123874548	-19.3815104109691	-34.9037407903989	
3394350000	-19.7172629082404	-38.0735488184923	-0.433162493891698	58.5933985116571	-0.466265294890475	58.6471901028726	-19.4037574523417	-37.1665358395378	
3424300000	-20.0154179484063	-40.4271699387082	-0.467492640443674	55.7499253686319	-0.471411273228883	55.8941445556223	-19.8591775536087	-40.7056399056239	
3454250000	-20.3571296374453	-45.3938223423684	-0.456957809080007	52.98243941085	-0.47830237689652	53.0700054402757	-20.0047762497856	-43.4800447080585	
3484200000	-20.4667939645183	-48.8115559330458	-0.465284801479487	50.561872023293	-0.46751456242972	50.4244338139789	-20.1734519806545	-44.9288596716056	
3514150000	-20.6227277035407	-51.9506073254137	-0.473777113585461	47.710711485672	-0.477754475534443	47.8491947626162	-20.4094219031189	-48.2392105521127	
3544100000	-20.9785693866717	-57.1691515464135	-0.468911349427981	45.0180951571603	-0.483510733398242	44.8686990577144	-20.8436446748776	-53.9983922863637	
3574050000	-21.255670243656	-60.5696391729038	-0.48778478167769	42.3903837296934	-0.495260519177331	42.4077217508993	-21.0833108863398	-55.1792603741226	
3604000000	-21.7564849374522	-66.131538465275	-0.493997280704156	39.534463141611	-0.496585257130751	39.6185551808975	-21.53371341673	-61.5588895290383	
3633950000	-22.0558412937744	-70.1914122383076	-0.498358097803865	36.9714360462248	-0.495747035660132	36.9733492795735	-21.8797511219786	-66.0935734575366	
3663900000	-22.8927039832412	-76.1384288600182	-0.513423373144634	34.197254402331	-0.524595478456373	34.2481504076456	-22.3972602810155	-67.3047138955793	
3693850000	-23.4615422200032	-81.3772208788195	-0.489003959920504	31.4836479583104	-0.49757618964149	31.4887801067855	-23.0711342724657	-70.8087282753016	
3723800000	-23.7073667452243	-84.7818613228431	-0.513398057800771	28.8856785982304	-0.496295573849509	28.8352852691229	-23.3558736148292	-76.9153611446556	
3753750000	-24.0019648362782	-88.6180838194073	-0.520712789910457	26.3526285339755	-0.49802502561648	26.1463813739586	-23.6844547663835	-81.9425595410504	
3783700000	-24.7609393168552	-97.2134982017914	-0.505975010102849	23.3524235160253	-0.530273376679111	23.5118205345905	-24.7347249829597	-83.7649963638015	
3813650000	-24.9544086961434	-101.490301038639	-0.507222782950138	20.7915645008846	-0.528384241308617	20.7679757771264	-25.7028676937974	-92.965703860588	
3843600000	-25.4910955059104	-105.060346187037	-0.514321182627471	18.1254764834892	-0.499451229945092	18.1441642083814	-25.5490896400886	-99.6748481381857	
3873550000	-26.3085306368029	-115.555612511705	-0.521027909467539	15.4072379388557	-0.535362837199909	15.404236570933	-26.8369980617404	-100.477605828411	
3903500000	-26.479747367075	-126.05355148419	-0.527189958395521	12.7012264705069	-0.513994619872702	12.636303192411	-28.2243601816405	-109.686831211956	
3933450000	-27.3330540657822	-130.621949973337	-0.513203424560158	9.95773028839923	-0.514649366083114	9.95323412701081	-29.0662758521358	-119.381626981342	
3963400000	-28.0387688732062	-143.920898837148	-0.515120644068404	7.08532468832771	-0.528782581378551	7.21599382396346	-30.023644214664	-122.950192793053	
3993350000	-27.981631719011	-153.363394261426	-0.509231978422244	4.5096861222609	-0.513188807123442	4.61685194446407	-32.3054738367662	-133.611953990654	
4023300000	-27.8227436152626	-159.462661309885	-0.517365120500354	1.83345987188236	-0.521933129356292	1.80816005620933	-32.4470531220403	-150.254325857979	
4053250000	-28.5877946730426	-169.71916548728	-0.510381570090461	-1.031436482573	-0.525864284582392	-0.992501853181338	-31.9031247559574	-154.973725159242	
4083200000	-28.0790979485372	176.266647844228	-0.529767036333161	-3.67875822289166	-0.533809138189657	-3.71242526625347	-35.00108990901	179.216307189921	
4113150000	-27.6501780639781	167.252036319143	-0.509133000981366	-6.39362358019879	-0.531875561839865	-6.32872448391271	-33.6651976972407	159.86464866542	
4143100000	-28.4100982448581	162.084815786894	-0.524288818352786	-8.96464735371483	-0.552348623114992	-9.19045395294669	-33.19676679195	154.634665605549	
4173050000	-27.399692840245	148.307531262593	-0.522521645822005	-11.9589340960748	-0.544271241569922	-11.801552209832	-32.8291737562801	134.216650683015	
4203000000	-26.274619552458	137.984515212798	-0.535360902490542	-14.7304265025381	-0.551751310970634	-14.6635759411821	-30.2459745356833	120.772791725837	
4232950000	-26.0643203368814	134.066827306192	-0.559310855330418	-17.4334251865721	-0.551852327749597	-17.4254296868697	-29.8210602225803	116.574509914774	
4262900000	-25.4324132312173	124.089631253062	-0.557274953863684	-20.132457436623	-0.572394730546341	-20.2946820390641	-29.103855936004	107.276705345536	
4292850000	-24.7464979770636	117.474616977749	-0.562546177682226	-22.9091705154182	-0.584897060355401	-22.9377300466374	-27.356430075343	95.9720049832539	
4322800000	-24.2393482337347	112.722646626432	-0.566759481683744	-25.475668758501	-0.572188601571514	-25.6072211335958	-26.2019889766282	94.3321972317907	
4352750000	-23.6725945302278	102.733061231672	-0.574091102563564	-28.3288095416389	-0.600399493338686	-28.3093084580206	-25.180329129829	89.2357506020863	
4382700000	-22.911304691377	98.2500318408429	-0.582050658743019	-31.141555508264	-0.59255419571951	-31.0529794642989	-23.8854846890367	83.9686372516548	
4412650000	-22.4818577656072	93.3096693153899	-0.61377555643309	-33.8310179073712	-0.602019728842099	-33.776501437504	-23.3133943969885	78.4130262008563	
4442600000	-22.1782896067822	85.9520010118796	-0.606081602707139	-36.6102344138359	-0.60881579717158	-36.4419977319824	-22.3570725677422	73.4464604824097	
4472550000	-21.1571278262256	81.9564055465752	-0.626251888299115	-39.2189649770312	-0.619894393784334	-39.1998133587063	-21.8719623547693	66.9859780325316	
4502500000	-20.8816416099725	78.8758067612702	-0.593211627443923	-42.0506681076082	-0.622977693477126	-41.9483078555543	-21.231537402612	62.6692122086651	
4532450000	-20.6836151395706	72.3480220672639	-0.626195655188155	-44.6974645528921	-0.618283693769063	-44.8366738781564	-20.8956996049758	57.2887710177285	
4562400000	-20.3239701317473	69.8259100003103	-0.620580193173961	-47.5470895937203	-0.615726379842146	-47.5661362297264	-20.395410709554	52.8754474401266	
4592350000	-19.8563360445235	65.32633345517	-0.627149750303053	-50.324366679486	-0.645368351683959	-50.4355441491631	-20.1799591836721	50.0776036780488	
4622300000	-19.4275188461616	60.9740485946077	-0.627796510203112	-53.2395217617602	-0.634308746031364	-53.0147451323784	-19.6922351270664	45.7650225776212	
4652250000	-19.1775498080968	54.293116830912	-0.651172476027935	-55.88269076719	-0.658016689289551	-55.8606421811153	-19.0987453409076	42.4292513277439	
4682200000	-18.883243886351	51.3769003821903	-0.658155517863042	-58.8050317208809	-0.677457344861354	-58.772870629237	-18.8347971727125	42.3230316452346	
4712150000	-18.3504259782585	47.5366038780136	-0.676564644154635	-61.6424970002555	-0.691826453865126	-61.4358480878096	-18.6931136053106	36.8678358304261	
4742100000	-18.0857075594296	42.7838499735651	-0.706474455123736	-64.2731034123305	-0.711604572036076	-64.1250255913609	-18.0124477908041	33.5244603371619	
4772050000	-17.7168993552006	39.0733732208744	-0.707325496476776	-67.0131598990279	-0.729625272746976	-66.9214800253805	-17.6672204769908	32.1649666326236	
4802000000	-17.5559969598504	36.5593952028066	-0.715353923681026	-70.1240422489018	-0.735700520356306	-69.9045988539843	-17.5121920905868	27.9201126404473	
4831950000	-17.2348611734645	31.9219173464763	-0.761324634595925	-72.5560367858935	-0.761746109290121	-72.528808694722	-17.0826085185833	23.0582242375807	
4861900000	-17.3068997004621	28.9596962503116	-0.746497683561853	-75.4073789245182	-0.774516242778048	-75.2622818785607	-16.8455007746454	23.1108826160085	
4891850000	-17.0071194474093	24.9389969505634	-0.785166045372677	-78.1614689989507	-0.80300754634215	-78.1686393127154	-16.6089141129287	19.3374173786069	
4921800000	-16.4435431746256	21.4712825177587	-0.83491982879409	-81.0051582149125	-0.812609150861266	-80.699731743928	-16.1630112908838	14.4946298755769	
4951750000	-16.3056067482269	19.5997726048294	-0.828854787706736	-83.5949674368321	-0.841430117891227	-83.5755353786153	-15.6726000812838	12.6294463643394	
4981700000	-16.2659071567128	15.2976257120421	-0.857929774779721	-86.4459790755204	-0.875680650616927	-86.4247260837424	-15.6417677439056	10.5066652523012	
5011650000	-15.8835401775063	10.4708758610083	-0.867845528873834	-89.0830546171283	-0.889926690550486	-88.954766529178	-15.4564231032815	5.10867774938512	
5041600000	-15.5832147167761	7.91702469283672	-0.885034174669096	-91.7851602983534	-0.902143799931343	-91.6304034848895	-15.0306654716667	1.94678204743827	
5071550000	-15.6333636905886	5.25493586691302	-0.916582855374338	-94.5551046495956	-0.916235081906638	-94.2690820024007	-15.0412144658062	1.30219276441504	
5101500000	-15.4566770259933	0.0720342879454303	-0.928730407751159	-97.2627083664183	-0.913264079156789	-96.9602417127828	-14.9649078043886	-3.12137875667778	
5131450000	-15.108120766277	-2.88056576774729	-0.923871278375128	-99.7128083678993	-0.945265676209424	-99.6584269803853	-14.5074970091825	-7.2615888525956	
5161400000	-15.1035382652179	-3.67728265570029	-0.939489106907814	-102.540371009969	-0.960593311620514	-102.409882489954	-14.5963263445403	-9.50081634282728	
5191350000	-15.1202098100066	-10.3440602518328	-0.953077117636423	-105.132950616488	-0.934618489575346	-105.143835220509	-14.7611866963743	-11.1655859696179	
5221300000	-14.5450461328146	-14.1549336345949	-0.959101290015148	-107.764422531849	-0.965566774144822	-107.830399415137	-14.2670456627436	-16.0379702154664	
5251250000	-14.4148304312003	-14.7949748136382	-0.930963525570434	-110.633343445446	-0.969056955250927	-110.600296953477	-14.2061338188355	-17.1820775466709	
5281200000	-14.6931311047224	-18.137307398355	-0.963091856698799	-113.491883771065	-0.968446605331463	-113.358183044837	-14.1989448160636	-20.1267547139709	
5311150000	-14.2736530805763	-24.3580929171708	-0.97968073186737	-116.028357523446	-0.941200153432269	-116.162398939394	-14.0986691752638	-23.1974047642896	
5341100000	-14.0713319171318	-26.2214785171247	-1.01504368222635	-118.963974406368	-0.995614202541349	-118.762836848267	-13.868130522364	-24.370874582961	
5371050000	-14.3379258170913	-29.031889454469	-1.01938834296858	-121.692951337664	-1.03300082279406	-121.657924098681	-13.9483986688883	-27.3351961240484	
5401000000	-14.2985636039431	-33.7548422473986	-1.00819248081294	-124.553098696536	-1.02487025755726	-124.539579595123	-13.6630577539211	-29.7665534145433	
5430950000	-13.8817221776775	-36.1686237503713	-1.04075896390098	-127.21509166009	-1.07772534853898	-127.155954612838	-13.2083470668115	-33.1400337019346	
5460900000	-14.0739568894695	-37.0447137194153	-1.10034071956879	-129.917138898281	-1.09313701363265	-129.731777826341	-13.3432449744692	-34.6818331807113	
5490850000	-14.1388937296394	-42.2057907984266	-1.09628519433249	-132.477274479745	-1.11165080918173	-132.365154737864	-13.3142475539459	-38.8607943289071	
5520800000	-13.6876125438745	-46.1411361034729	-1.10196653292261	-135.146743571133	-1.12934494051849	-134.982093917758	-12.976400302712	-40.834839814445	
5550750000	-13.5710953552602	-46.2264748164433	-1.13342521803222	-137.849478635488	-1.13002878321147	-137.717428556346	-13.0313545536017	-43.682190940873	
5580700000	-13.7587885515638	-49.6584082270784	-1.12139163451364	-140.480865520276	-1.15378046311027	-140.437486697117	-13.0757358693496	-46.8098922703682	
5610650000	-13.6363514757196	-54.6080999448478	-1.13960735292699	-143.278958201977	-1.13611317323156	-143.134173188054	-12.8330302606471	-49.805762524366	
5640600000	-13.2857633400898	-56.2954642400079	-1.1392003160017	-145.929594484466	-1.16216027717727	-145.830885544419	-12.865458272464	-52.0462458741614	
5670550000	-13.4726372106586	-58.2762002585185	-1.15276817479058	-148.520230958479	-1.14982116140858	-148.540181494615	-12.9472201752558	-54.6901809199471	
5700500000	-13.4786870349102	-63.8064889884585	-1.14853915970479	-151.359246737488	-1.16660994870142	-151.261092792941	-12.7727797811735	-58.0863272149557	
5730450000	-13.0404666075466	-66.3460371519216	-1.14172422257232	-154.231089157494	-1.16118671057959	-153.944092649227	-12.6333662508565	-58.9660075497948	
5760400000	-13.1083871722304	-67.722138049369	-1.15059371457796	-156.981065184163	-1.18694387185013	-156.789909225858	-12.6318562232046	-61.9190084182558	
5790350000	-13.2007134968641	-71.7399165180312	-1.16301977639149	-159.527833558496	-1.15763168545873	-159.488869042673	-12.540917222525	-65.6456307854137	
5820300000	-13.0861990385052	-75.9137389346654	-1.1603201710407	-162.214143886146	-1.1817960937102	-162.37738065526	-12.4875636573547	-67.472931769325	
5850250000	-12.8232707977873	-76.8666618431835	-1.17334136891606	-165.012217475985	-1.20062550748599	-165.037701731559	-12.4951043754991	-70.3272729351244	
5880200000	-12.8999739204298	-80.0631245229986	-1.20147339953671	-167.734415198083	-1.20646083967966	-167.745451985621	-12.5492515196073	-73.4320133353607	
5910150000	-12.8923497504312	-84.7189929847639	-1.17993384077341	-170.335737853735	-1.20632094505968	-170.412263489279	-12.3931531638552	-75.931009294607	
5940100000	-12.6778672877098	-87.359284045621	-1.22279455820531	-173.404470384488	-1.19969254991574	-173.470788624434	-12.5065936386556	-77.1174329259445	
5970050000	-12.7790339775929	-90.5871692983406	-1.24098628777218	-175.975329349161	-1.21262505380088	-176.019566376028	-12.4830916561163	-80.8729903317382	
6000000000	-12.7307799973558	-94.5172738998749	-1.24311131470224	-178.783997900277	-1.22443354748912	-178.619063319402	-12.3464479468211	-83.7309229264163	
