# Supplementary material for: Assessing the Frequency-Dependent Conductivity of Conductive Yarns
Source: Sensors (Basel). 2026 Apr 21;26(8):2554. doi: 10.3390/s26082554 (PMC13120523; doi:10.3390/s26082554)
Supplement: Supplementary file 1 [file sensors-26-02554-s001.zip › COPPER_5CM.s2p]

!Keysight Technologies N9914B: A.12.92
!Date: Friday, 05 April 2024 16:49:18
!Timezone: (UTC+08:00) Kuala Lumpur, Singapore
!Model: N9914B
!Serial: MY61263123
!GPS Latitude: 
!GPS Longitude: 
!GPS TimeStamp: 0001-01-01 00:00:00Z
!GPS Seconds Since Last Read: 0
!CHECKSUM:0235959640
!Correction: S11(ON U)S21(ON U)S12(ON U)S22(ON U)
!S2P File: Measurements:S11,S21,S12,S22:
# Hz S DB R 50
10000000	-57.7771303026713	-67.9603875441714	0.00161691025781343	-1.30070809536426	-0.0319774975176751	-1.38997512767709	-55.9087828871217	-21.3201474936582	
39950000	-46.6635966784605	-102.598433270104	-0.0186034918264636	-4.98769376154883	-0.0153113739904235	-5.20833374818916	-47.8029652293344	-114.458088445385	
69900000	-40.6869282313643	-88.7809261464928	-0.0289143890065623	-8.69543258843061	-0.015978115688158	-8.79973078176968	-41.472081336562	-97.8291969571095	
99850000	-39.6417553494369	-95.0229009211662	-0.0260945363528483	-12.5271430298262	-0.0282871300922396	-12.4649520830153	-38.9783484395117	-94.690345189483	
129800000	-36.3967840009689	-100.285438991511	-0.043906189538096	-16.3426444218036	-0.0204289695912946	-16.3521234433852	-36.7737420707622	-106.713494194135	
159750000	-35.412347622655	-100.748019572007	-0.020635594743844	-20.0807854310325	-0.0317957626637783	-19.8827698794441	-34.6303823867212	-108.284414337184	
189700000	-33.4650326144753	-102.73894134587	-0.0434590961525662	-23.6690632372881	-0.0438758980202244	-23.728657601734	-33.4520631101416	-108.803129699451	
219650000	-32.0443943171893	-106.441039271852	-0.0437496467701714	-27.4386370800836	-0.0363678494941855	-27.4222242310469	-32.1360097440297	-119.845295669833	
249600000	-30.8424428535172	-111.684680711228	-0.0476995437420325	-31.2058844446208	-0.0377855371231991	-31.1159184399193	-30.7726536601234	-123.7570206993	
279550000	-29.7263682835825	-112.348730597369	-0.0219367232218378	-34.9543973924919	-0.051898713593126	-34.8331242939834	-30.1170320901597	-124.530444430317	
309500000	-28.7237823602909	-118.382920868702	-0.0635893408241127	-38.5303148460285	-0.0539062022510026	-38.6185331517549	-29.29121267052	-128.127176152829	
339450000	-28.1047365930789	-122.913970892826	-0.0613572668430467	-42.2414738734969	-0.0634744232390648	-42.2035140855389	-28.1705433545306	-136.952608355459	
369400000	-27.3621634391884	-123.760416353953	-0.0622828706365288	-46.0860120020563	-0.0556430084912444	-46.0942853863331	-27.5868593839053	-140.593597345689	
399350000	-26.872564556324	-128.543453825565	-0.0662615779641239	-49.7490454830628	-0.0611192616941897	-49.8876788799392	-27.2603783988501	-145.380567329352	
429300000	-26.2762192478937	-134.331119826755	-0.0500701544131152	-53.3241290812606	-0.0579660636185142	-53.5121948267236	-26.454233618926	-149.335345627384	
459250000	-25.6167744102864	-135.268531007618	-0.0651157131984366	-57.1451732053277	-0.0842510028673834	-57.1836104207432	-25.8792153499842	-154.469978422217	
489200000	-25.3910457388949	-137.181085157196	-0.0549099169540606	-60.8259088318743	-0.0756342160079369	-60.7841900040691	-25.6558694682284	-157.280417922081	
519150000	-25.3205965160559	-143.80929208462	-0.0834012434723711	-64.689890758814	-0.0818985133851094	-64.5178161165062	-25.3347402426953	-162.784334638812	
549100000	-24.5113283935017	-145.129174690951	-0.0663225924257599	-68.1746089779372	-0.0876565995530852	-68.3160488290175	-24.4582118001648	-166.61341493777	
579050000	-23.9030340147088	-148.901704844372	-0.0892960689540327	-71.9843719595497	-0.091897039520299	-71.9495791996161	-24.1194409081389	-170.275317966665	
609000000	-23.8721906414117	-152.625579207488	-0.0954735564109766	-75.7593227388444	-0.0887660098076562	-75.6295370259145	-24.0207654824065	-175.834609491096	
638950000	-23.7977046820011	-155.758762206371	-0.0948892221190831	-79.4656331903118	-0.0960860601736888	-79.3810332181884	-23.6602221643381	-179.057981186224	
668900000	-23.1296517047291	-158.423045808177	-0.0700725993886679	-83.1885321513612	-0.11948062575076	-83.088190857405	-23.2854136826749	176.616168263869	
698850000	-23.181498273471	-161.870749644028	-0.0950344598669704	-86.9605941817941	-0.103401640165996	-86.8871668232553	-23.2307571894137	172.292386699691	
728800000	-22.8724365427119	-165.986050874445	-0.0933051166703697	-90.5227975743145	-0.0985608687865079	-90.5670957603045	-23.0574662117906	166.634717242142	
758750000	-22.4437675641937	-168.400584739375	-0.105147663967838	-94.2830031154914	-0.0996830917288335	-94.3227980970555	-22.7077822874605	163.751907012458	
788700000	-22.308995217036	-172.749162708316	-0.105855452932664	-97.9898123039116	-0.103461228257721	-98.0086857039439	-22.6416762393627	157.936160571945	
818650000	-22.3956988140152	-175.212178889613	-0.098490488257026	-101.654181059889	-0.0966769154632039	-101.752134713433	-22.1808913913779	153.13748504434	
848600000	-22.0486439578984	-178.322224149114	-0.121668602803571	-105.420342429109	-0.110799733421096	-105.428520552949	-22.1731722439645	150.766790068721	
878550000	-21.8085307235893	178.353419928365	-0.118999437528528	-109.080121896949	-0.110373390318897	-109.091192570031	-22.0192799628577	145.779933049036	
908500000	-22.1238058259064	174.236399678336	-0.0970659327919687	-113.098986066406	-0.119851114370303	-112.831545104798	-21.8797490597547	139.828006570787	
938450000	-21.7747349507606	171.50948760492	-0.122812304595963	-116.601043065222	-0.119082843175561	-116.485928296598	-21.983013732134	137.375799125587	
968400000	-21.700275348545	167.919412262462	-0.098145839164051	-120.223852566538	-0.134218224922443	-120.277881856021	-21.7633239330653	133.026569368948	
998350000	-21.6285649647471	165.402264715942	-0.130063778534248	-123.943933145704	-0.125386540068781	-123.877452650995	-21.5757544565496	127.44708633891	
1028300000	-21.6466455137483	161.799284402261	-0.110827092807443	-127.757802967495	-0.138575904390894	-127.576987727612	-21.7292940282308	125.191480887757	
1058250000	-21.5866107404028	158.274937616756	-0.112968559947472	-131.454696490359	-0.138602966416111	-131.347676034765	-21.6752861146308	121.429714198315	
1088200000	-21.6685591744924	153.94717049755	-0.104410263210095	-134.965290752826	-0.127441503175192	-134.996102394841	-21.6217528496302	114.402915262586	
1118150000	-21.5319857089518	152.415010886575	-0.129515932085264	-138.811720384493	-0.146049961348156	-138.623131302287	-21.5655552978599	111.916644817816	
1148100000	-21.7666645939709	148.496845496163	-0.124659913684825	-142.513535816308	-0.149007290524377	-142.43215422314	-21.7297618195396	107.469810768923	
1178050000	-21.5860557947886	146.233447259813	-0.124972027135269	-146.118837268436	-0.132994147556416	-146.240261803818	-21.7103865918297	102.222029440196	
1208000000	-21.7962157200273	141.844880067846	-0.149087642851802	-149.912236206885	-0.157548063694773	-149.81875383975	-21.6895319954653	99.2188177544504	
1237950000	-21.574087001085	139.027343261465	-0.141163504200331	-153.630935419441	-0.137055174452479	-153.525956484216	-22.0531052441349	93.9521551521483	
1267900000	-21.8967159236733	135.324719391639	-0.164170978942509	-157.228926392325	-0.15903959567407	-157.224972265738	-21.9677200159727	90.9955233580424	
1297850000	-22.0789279581882	131.563320325206	-0.137501210129339	-161.037016912764	-0.159094117267198	-161.021939860282	-21.8206801326074	85.8026208336053	
1327800000	-22.1425968542957	129.75063172711	-0.136739053551884	-164.767971761785	-0.142382595206408	-164.706732295285	-22.2493829828999	81.6994519369132	
1357750000	-22.5308981381016	126.344345994581	-0.13299144524132	-168.451873724292	-0.152597611327006	-168.466071918913	-22.5418816098013	77.5478338392425	
1387700000	-22.6937100328356	120.892008014338	-0.108978472384185	-172.110203802548	-0.152729641756099	-172.173691996054	-22.4804483834677	71.6223012345758	
1417650000	-22.814344064115	118.010675839987	-0.113385723880787	-175.887282645515	-0.146799096876681	-175.840651637617	-22.6974971132633	68.9346241422633	
1447600000	-23.2685770015169	117.484694031364	-0.135132392554375	-179.830822216022	-0.141009634008745	-179.572118548568	-23.0277117358313	63.4135239281454	
1477550000	-23.5193420774591	111.611507558222	-0.149119691866484	176.668793135234	-0.156383268150248	176.719518538754	-23.0750809889446	59.2299148631665	
1507500000	-23.5793763758728	108.332162402921	-0.14414769292347	173.0556183081	-0.159084766537782	172.956101344024	-23.4679677046237	55.656498480875	
1537450000	-23.5940930327981	105.257030294871	-0.132364641823481	169.268396407056	-0.146538196288278	169.307180796492	-23.970127134443	50.4970658680072	
1567400000	-24.2116492065102	103.111489516875	-0.153479524000585	165.534648930292	-0.153199906633772	165.516502760918	-24.142681244893	45.7518091739698	
1597350000	-24.6311278534623	99.3511946982542	-0.145716646819468	161.736522179177	-0.149337705424226	161.813283609918	-24.2062756232747	43.3454048840273	
1627300000	-24.7687502749666	94.5733025379628	-0.133337567782982	158.008481770986	-0.167043369902747	158.111440207544	-24.8357531396804	38.0269426090548	
1657250000	-25.7750165648312	92.5092778744674	-0.14666244381305	154.332074999992	-0.152096109450878	154.506151568066	-25.3135942002725	33.1910688398533	
1687200000	-26.2079396006355	86.4134949702121	-0.136596273240617	150.621450135875	-0.144756285267814	150.682257140082	-25.7017817926513	31.7308187444284	
1717150000	-26.7849585152687	85.1546265791854	-0.148347995691191	146.930934040828	-0.166920758176157	146.956665951994	-26.2907169687098	27.13913928867	
1747100000	-27.5402006084432	82.6775796217794	-0.157857008897824	143.200970201437	-0.155462562866605	143.217107321655	-26.4880439524062	23.816673229929	
1777050000	-27.807498757387	79.206386746353	-0.147317554695603	139.361378483815	-0.155079769993883	139.526493307163	-27.4805023787165	21.710051386201	
1807000000	-28.6931004683306	71.961977386953	-0.127815280790783	135.704507084305	-0.168060402548786	135.714756380643	-28.3121178471228	16.4422171402754	
1836950000	-29.7468688741649	69.6934284991755	-0.142813885267207	131.95246824522	-0.167465070929382	131.958756482702	-28.3012013051392	9.92504413937711	
1866900000	-31.0749956662859	67.8166947425113	-0.148110112865475	128.219695319464	-0.16622057387227	128.186301706876	-29.4982429246029	6.21352827212184	
1896850000	-31.2609186404713	57.5228167023131	-0.162150640874548	124.49868783439	-0.150714050206984	124.52252459091	-31.2081702253318	5.62985191370646	
1926800000	-32.755625411565	59.9947685207565	-0.143163799475038	120.748201537645	-0.146509685340381	120.821033788721	-31.923029225748	-6.24277406898369	
1956750000	-35.4855426930891	56.2114016959849	-0.172758319907295	117.083798997735	-0.158632699889785	117.116136571776	-32.9943786773125	-11.2811191545508	
1986700000	-36.3596651053198	46.1978875562699	-0.160889722939687	113.185306588468	-0.169547395863025	113.385772458397	-35.1806722691335	-16.1610857041972	
2016650000	-39.321192847997	51.9368021601265	-0.156672846273627	109.584831726479	-0.149293757129474	109.6138279042	-36.4731535680966	-26.8355524674453	
2046600000	-42.646585696532	28.9906886931293	-0.161674246398243	105.861959612456	-0.159055792550917	105.790039572389	-37.6861519987461	-25.1197427007092	
2076550000	-47.9588304577084	-25.1613291089395	-0.152428989352931	102.044193942998	-0.156102335325308	102.072538965991	-41.8582436220554	-44.2199959609469	
2106500000	-52.9936767141397	-79.8340869484695	-0.159258736223233	98.1731646442863	-0.182353140672107	98.4342054466904	-48.5958274405984	-43.2714941336437	
2136450000	-46.1812887366317	-116.631950618586	-0.153748240089089	94.4878002344132	-0.16818856093145	94.7049904354939	-55.8867343435124	-97.2614044908511	
2166400000	-41.7655499943377	-116.347302426246	-0.173245333571264	90.7572955227182	-0.179196982210301	90.8431871620073	-44.3777769786286	-174.71930919541	
2196350000	-38.3738943180274	-123.02544180454	-0.171534088030488	87.0475172675329	-0.169111174305894	87.1096282437798	-43.4157710242752	135.233105230974	
2226300000	-34.5917415939015	-140.615490346859	-0.187179242449267	83.4497811058607	-0.173284676073548	83.3235731307816	-38.7133655895775	153.836349173698	
2256250000	-32.6955017747852	-135.880952771108	-0.175765706404492	79.6766416687847	-0.172973662785496	79.5454074820916	-37.5550961457606	134.495804540332	
2286200000	-32.0076984123976	-143.044146814113	-0.187077387662576	75.8622935396209	-0.18787060262174	75.8686848825707	-34.1040759670344	138.116754174543	
2316150000	-30.3838539370966	-151.233927985698	-0.187954042410163	72.005091459401	-0.185161517220107	72.1629926441761	-35.1688350960822	136.61911180617	
2346100000	-29.5929619898132	-155.701153078117	-0.201135451130648	68.2579520436354	-0.191608684924331	68.3809523381783	-33.5961056128162	128.621184471658	
2376050000	-28.9845280078077	-160.372487696905	-0.200398192154048	64.4186280080237	-0.204468113185919	64.6026955254631	-31.5293416555135	122.529473297947	
2406000000	-28.4203666281325	-162.120758960225	-0.196702203165411	60.7416287106511	-0.203906525739369	60.9134824533701	-30.2663016522887	110.921159855802	
2435950000	-27.4837331013878	-167.567872287239	-0.206476934582771	56.987694628544	-0.188263527879579	57.0616587656533	-29.4570797674947	109.198338802124	
2465900000	-26.7299127809012	-170.989616539185	-0.212905170282161	53.1976460124119	-0.213443712206894	53.1937400844082	-29.4183326732685	105.015432942351	
2495850000	-26.3358658383483	-171.19919070932	-0.241487275179117	49.5331735273528	-0.222770677725283	49.4693434426132	-27.9099571596496	104.014479032856	
2525800000	-25.2262912129838	178.242181210219	-0.200982704339642	45.6734131339402	-0.230772551149223	45.8345657761569	-27.3676472558339	101.295577252708	
2555750000	-24.4941299959735	-179.013727649848	-0.231155344118182	41.9738015543868	-0.223379814473298	42.1130694347727	-26.6704624440519	98.7682471674485	
2585700000	-24.2455272240318	176.244472313879	-0.206321503857257	38.1706383399254	-0.238650075486266	38.1953831626663	-26.0114636781022	90.6852926729629	
2615650000	-24.2680519087176	172.736600481529	-0.239579575957371	34.4932910773253	-0.243478127174904	34.611887822095	-25.8364097967815	86.9097762802568	
2645600000	-23.5852309772746	169.318869431414	-0.218251544747551	30.6563934782322	-0.247861601094351	30.9222786920706	-25.5265273096295	83.1761847310799	
2675550000	-23.315173475112	166.323625044787	-0.243395150524139	27.037946445022	-0.254513175539025	27.0981251138326	-25.5093947264668	79.2634063288166	
2705500000	-22.9560492275606	163.969930286714	-0.26875365944769	23.2873484975846	-0.266962746055723	23.3038594097517	-24.7043472344484	71.6123801525136	
2735450000	-22.3029968242403	159.325417861037	-0.2463494214202	19.4821528411334	-0.263213144633937	19.4794949382981	-24.4164411865201	68.6828679561038	
2765400000	-22.5170821567967	155.275393769784	-0.264543251446886	15.5811753537738	-0.281983211378763	15.7589680081893	-24.5759709676779	65.242918489487	
2795350000	-21.872144964331	150.732908680543	-0.271850396682736	11.9223467632728	-0.272252153742155	12.0714619803824	-24.4003884887981	60.3861731811271	
2825300000	-21.8017565529404	147.529428666132	-0.258214469914924	8.31179438554607	-0.27034883846712	8.28019291211817	-24.030093316102	55.5671578013711	
2855250000	-21.6539362366389	144.9490341376	-0.287722642158128	4.44651536844557	-0.285180435304296	4.40724722188523	-23.6809568516713	53.5882444023078	
2885200000	-21.8005685373341	140.596388977792	-0.292992394935122	0.712252246079233	-0.312545754891535	0.600362503871104	-24.0603863228423	46.1336784122726	
2915150000	-21.30033640432	135.922554715127	-0.304642012260885	-3.15262429445929	-0.29110976481551	-3.14550254104396	-23.5497833387957	45.1155525430841	
2945100000	-21.3065250112628	133.923268724186	-0.290178444966741	-6.886785823621	-0.306708886197472	-6.90464619011276	-23.3410552430359	44.3624375054866	
2975050000	-21.2570989973722	131.369065247879	-0.330418861867257	-10.5070370293807	-0.318079134227198	-10.6427664088376	-23.9926232692818	38.5673558796456	
3005000000	-21.0642323887841	126.44424933665	-0.332052265358328	-14.2508606452552	-0.324634134858348	-14.3038976889646	-23.6882326117532	32.3673044653246	
3034950000	-20.8114968715742	122.531574759634	-0.31878925245221	-18.2071369869782	-0.323968200812216	-18.138668165176	-22.9706697176398	33.2759162600932	
3064900000	-20.7377527387785	118.929805850302	-0.310663146872337	-21.806880718573	-0.334814626941179	-21.9201854718343	-23.4457562365977	27.6742404430716	
3094850000	-20.793655573051	116.003371612007	-0.337468493652836	-25.6639691827204	-0.338649480824002	-25.5602265163184	-23.2931957764626	22.7492100477574	
3124800000	-20.7583120312526	111.397980891857	-0.326913110841618	-29.4278168129483	-0.347296239942618	-29.4253427379898	-22.7193529481781	19.8878867598441	
3154750000	-20.7398886069808	107.286509966495	-0.32783517993114	-33.178115127538	-0.331645021509144	-33.1874491267892	-23.1127706166307	19.2889343860213	
3184700000	-20.7438923537035	103.046130519981	-0.344402414047423	-36.8406179644307	-0.344435818937328	-36.8805993839088	-23.2495068324493	12.5987030443153	
3214650000	-20.8190116670637	100.310015347519	-0.353553229496371	-40.6698120894669	-0.367890421302498	-40.5799633570156	-22.9690707926012	6.17092813614904	
3244600000	-20.9966079511093	94.1780681380518	-0.375795519082072	-44.5117975464927	-0.351596511327442	-44.3768252585342	-22.641291661114	6.39528037164189	
3274550000	-21.1151317981756	89.7429466311005	-0.379300238062183	-48.1303264263258	-0.337315395521026	-48.2619843470196	-23.2473030163901	0.731200291890997	
3304500000	-20.8802950238272	86.77453907077	-0.359582719267358	-51.9942141786212	-0.369887786710918	-52.0220370620888	-22.9124190484858	-2.57931882817366	
3334450000	-21.2010801337291	82.4349377424803	-0.377593682901726	-55.7936664298553	-0.358019684125901	-55.7571038185472	-22.8093726549871	-5.98977102342082	
3364400000	-21.4775127301931	78.1968176388778	-0.371308307077049	-59.5291864399316	-0.3614277590533	-59.5759611224314	-23.2760917142784	-11.9986057565967	
3394350000	-21.3720483621747	73.397123793778	-0.358758012211028	-63.2571664182781	-0.386307508444575	-63.2632848786374	-23.5807712943664	-14.9266314927183	
3424300000	-21.8170584419595	70.4246200463327	-0.386766992037334	-67.255238189677	-0.399399961920975	-66.9873343005719	-23.6031165067135	-18.5613346997701	
3454250000	-22.2561278641327	63.5129471860495	-0.397353979961449	-70.8557056949155	-0.385568768814853	-70.926869349045	-23.734756518417	-20.1655495302535	
3484200000	-22.3680847399335	57.7371465918365	-0.393650094151079	-74.6167967930926	-0.394937069191023	-74.5791065977838	-24.2656377514698	-20.3950981429968	
3514150000	-22.796311750999	52.4405326740757	-0.400778680766138	-78.3737186450468	-0.409813431942631	-78.2898181422901	-24.5886523120688	-21.8774473728075	
3544100000	-23.017340912406	46.4785049827784	-0.393321016391919	-82.1188042715088	-0.418142881666762	-82.3038049473595	-24.1888951383464	-27.9858492819199	
3574050000	-23.0936222768988	41.4548928770853	-0.416076716426563	-85.8071912134249	-0.413992233483607	-85.9035633606772	-24.7353165412698	-26.108669918687	
3604000000	-23.8543320294548	35.1945042693913	-0.418977160104491	-89.9438503936389	-0.426219097196036	-89.7609364552843	-24.5530754925499	-28.8169985918004	
3633950000	-23.9081226984196	27.6134820560673	-0.433255651872818	-93.7209940053931	-0.436361255746242	-93.4801756566905	-24.7508035984942	-33.2795082076481	
3663900000	-24.664817772	21.0391776344465	-0.446099812384058	-97.382413539991	-0.458835895552879	-97.2003686755293	-24.7951168849264	-34.5353955906364	
3693850000	-25.5365231709944	15.3471222689018	-0.429028949385567	-101.143248515586	-0.447697508767795	-101.187482928176	-25.1275155351137	-35.9380918054981	
3723800000	-26.0127161573576	4.57180644587985	-0.45171826290147	-104.83195664071	-0.45104178119572	-104.888467649306	-25.1187122389212	-37.9050923200039	
3753750000	-25.8376275226792	-1.79850318763433	-0.473798867304678	-108.363816953674	-0.452398868483909	-108.512844650405	-24.614005507122	-41.1134343456992	
3783700000	-26.8589234325639	-12.696732749369	-0.458832745902172	-112.340942713238	-0.488782224375065	-112.220929871013	-25.5582772439779	-41.7559061282365	
3813650000	-27.2897699394223	-24.214656775386	-0.463359308852094	-115.933474804361	-0.487534681045142	-116.062461647432	-26.5017211395582	-45.7002194293454	
3843600000	-26.771385425885	-29.7535219734271	-0.480608331146023	-119.751921798793	-0.457075508581442	-119.737699275094	-25.8749837357171	-52.0243860651992	
3873550000	-27.3450433876999	-39.6824109391408	-0.462919039879382	-123.705174957613	-0.47898118321519	-123.629824893689	-26.2206796707767	-47.9866588912301	
3903500000	-27.5829168163821	-53.8357460149481	-0.493420531785782	-127.401925680244	-0.478214609122178	-127.415237802257	-27.1082464030418	-47.5832149728868	
3933450000	-27.5659594026006	-67.9537183509777	-0.471465069147829	-131.25894247594	-0.477298936772796	-131.179042601419	-27.8265826918237	-50.6147142206355	
3963400000	-27.0743264508806	-78.918774125706	-0.475993263143959	-135.089373668112	-0.484544703432876	-135.035919687892	-27.2848395725952	-51.2891435732887	
3993350000	-26.9050862919988	-91.2357295854107	-0.502027621761296	-138.899033796803	-0.481909820745833	-138.730105943556	-28.0667882633879	-45.5336433222675	
4023300000	-25.5385550638172	-102.14916480903	-0.512910819606657	-142.615879626144	-0.527388741444792	-142.585174167808	-28.8909019354114	-45.8483747672791	
4053250000	-24.9874151881696	-109.349315846236	-0.494956823070952	-146.388808721765	-0.526113024893793	-146.406551527926	-27.4806171870953	-50.2664799881739	
4083200000	-24.7125562406323	-120.359386432784	-0.530586874471899	-150.261605724828	-0.533767768657823	-150.133537164386	-28.3276374763788	-40.2974877273732	
4113150000	-23.5736720831034	-130.040505259093	-0.533595760680791	-153.831331930403	-0.548602313903923	-153.942895662234	-28.7811627141494	-37.1883965107052	
4143100000	-23.2734304133598	-131.858801086965	-0.540422151864879	-157.627062799281	-0.560672460382698	-157.696227641614	-27.9701495684984	-40.6693319850327	
4173050000	-23.0643641189748	-141.228392146414	-0.542784850662437	-161.471558611376	-0.56386817892324	-161.389676380836	-27.5627647617811	-39.9933814210122	
4203000000	-22.3701820032226	-151.980223530228	-0.557222667985581	-165.283611487119	-0.568599700251619	-165.237690327261	-28.4240768621684	-40.1937195292053	
4232950000	-21.5741611405854	-156.270832332142	-0.579349480266476	-169.056088657048	-0.580706388233438	-169.03983428409	-27.8421150502824	-43.2949909356194	
4262900000	-21.2755698843075	-162.1411479422	-0.611711675414827	-172.731077718701	-0.618500204533905	-172.753340760559	-27.6888350004274	-42.8341720169524	
4292850000	-20.8341589307185	-169.010987649789	-0.607673037663854	-176.519013533625	-0.620525605868303	-176.465528065415	-28.3704245088581	-38.4019476472095	
4322800000	-20.1514836247992	-173.305208703324	-0.617168690315197	179.898658184601	-0.624948124073311	179.915011106299	-28.4217381282242	-39.5036992303648	
4352750000	-19.9546556039409	179.723374213856	-0.629165936444721	176.247989790451	-0.636851105649383	176.305928588492	-28.75105744887	-37.9896766918388	
4382700000	-19.5307991944338	173.717395186249	-0.62017253612669	172.433512553536	-0.640669632409364	172.616370805677	-28.8837162435598	-33.3808167900088	
4412650000	-19.2906814966277	168.627919226928	-0.624552730718671	168.702120582495	-0.624023345252501	168.872741271101	-28.0674636073995	-29.1386301697036	
4442600000	-19.3818954701666	163.330298689937	-0.604389374152524	164.999670623485	-0.612120688075492	165.14740684414	-27.6131456630477	-26.2737364297615	
4472550000	-18.9133983612447	157.885888002865	-0.594396995661062	161.183187543634	-0.603005804736337	161.334553463776	-26.2926779522626	-27.025640891749	
4502500000	-18.6986643147076	154.324437608709	-0.587175068959559	157.386494585455	-0.602872894872532	157.507530585825	-26.1152572101795	-29.8578848393783	
4532450000	-18.5561577861061	150.05918845619	-0.5881158188634	153.561832033695	-0.605173468840575	153.606816665837	-25.1278754493842	-32.7205945167743	
4562400000	-18.2593594977704	146.808125594125	-0.581954493703461	149.807672704605	-0.614879866401654	149.74629677239	-24.8861211003947	-32.6834732494182	
4592350000	-17.9634572681724	142.105352713645	-0.601426706555795	146.079272818739	-0.617308384795126	145.996733246583	-24.6996481099456	-38.0937900201129	
4622300000	-17.8114282356718	137.007124922771	-0.617640834899236	142.092912712149	-0.606145415339749	142.327979230831	-24.187433487597	-39.7084559100812	
4652250000	-18.0620913639313	131.647888927064	-0.612688947232659	138.516025988074	-0.642668505128661	138.435271969397	-23.8268882576548	-37.9465445031432	
4682200000	-17.7228833571911	127.477180163021	-0.617872042811656	134.438657634385	-0.62797908532713	134.651659479131	-24.5399352647601	-43.1535840649588	
4712150000	-17.4693469420515	122.653424984101	-0.613936706194456	130.780603258238	-0.633015586497687	130.859311435347	-23.7172697299177	-48.7270948665532	
4742100000	-17.5013451496152	117.656159419283	-0.632402926315422	126.993687806619	-0.637845039801621	127.215089975377	-23.5805540238955	-46.9285624206059	
4772050000	-17.3991324918197	112.429582405854	-0.630483154793342	123.220399797241	-0.644785348958676	123.492220492103	-23.8529202705514	-47.7109784076299	
4802000000	-17.3553098771395	108.858693607968	-0.624332000355953	119.264927845358	-0.651420166049309	119.415421596688	-23.7228651587043	-52.0703320001265	
4831950000	-17.4838331192168	101.997578956136	-0.669400498857736	115.643742296457	-0.657568480189892	115.799059053941	-22.8739862359772	-51.4313063574123	
4861900000	-17.4976787150474	100.295376357173	-0.630073069621328	111.964736719533	-0.643081366288416	112.013335969167	-23.5753996826797	-53.7327448594151	
4891850000	-17.5823144916425	95.1031061764228	-0.642172583867501	108.044564716318	-0.647092450570328	108.094786001449	-23.2748110455806	-56.9173461108998	
4921800000	-17.5661961369484	88.044650681405	-0.651634579641553	104.110012446484	-0.634614028286489	104.4245074555	-22.4736955073402	-57.233348238677	
4951750000	-17.4133561445101	84.655838353388	-0.633503882958175	100.547120443712	-0.653153814183904	100.495637841513	-22.6601491400686	-56.392158984112	
4981700000	-17.7270991640049	80.6097791894388	-0.641777754701322	96.4833929403667	-0.662835132961821	96.6082547252857	-23.1560562874682	-60.9476029867706	
5011650000	-18.0382656250213	73.4886597099037	-0.620332096031026	92.901231435562	-0.655821603537233	93.0014138966041	-22.3730900161051	-65.2684618672439	
5041600000	-18.0573790612611	68.1108544830494	-0.642903359970006	89.0345266397117	-0.649745277291759	89.1863058305583	-21.9816741882133	-64.7318276309134	
5071550000	-18.3520282672292	64.6738694114787	-0.639479733391393	85.1333955571263	-0.657567300905484	85.320242445233	-23.0914748612492	-67.4081303853479	
5101500000	-18.9766459768545	58.229802650858	-0.631355782391467	81.2806437903535	-0.629680042008336	81.523926798265	-22.4651860662837	-73.701525038624	
5131450000	-19.0099888245704	51.9614882525995	-0.606577627968997	77.5632367888884	-0.653581726887515	77.672722651013	-21.8290103925271	-73.145354573481	
5161400000	-19.1273767285496	50.4501508250219	-0.612951712160771	73.6102205181835	-0.641187888010009	73.6723642996269	-22.5489572375866	-78.7303785249962	
5191350000	-20.2726098538799	44.0578931534639	-0.631487240224474	69.8352312714658	-0.636155436572002	69.9890328010704	-23.5038253749474	-82.7880511915741	
5221300000	-20.2789483519164	33.6665653564233	-0.644239780506731	65.9851906495365	-0.647303944645562	65.9514941918508	-22.472833625845	-81.4940737295936	
5251250000	-19.9881252290513	31.1763861588029	-0.620600050387876	62.0125827382549	-0.647381751491628	62.1422398010516	-23.4212397718579	-80.6836758275906	
5281200000	-20.8576892214586	29.5698708691631	-0.665354878868551	58.0241441615188	-0.662923235984496	58.2110478874666	-23.5690579397825	-84.0184217754075	
5311150000	-21.5082949406936	15.6454563472088	-0.678165314714968	54.35602084028	-0.661648697577832	54.4466619457518	-23.7113242410579	-84.4152585596492	
5341100000	-21.3505058485049	10.5663697288304	-0.71739202206244	50.358479237123	-0.691919314998947	50.7091603323831	-23.899924811931	-81.9532370509654	
5371050000	-22.2978430633708	7.10913388607418	-0.726900042519095	46.6288998510756	-0.724962314906172	46.7524086541302	-24.0996190587558	-84.7663231675541	
5401000000	-23.1573724919757	-5.28681372964907	-0.691719030989358	43.0100406265906	-0.696885916584749	42.926259019618	-23.5780823727538	-82.6890678099662	
5430950000	-22.6649181047465	-15.8403546124953	-0.71270327164007	39.1853309950022	-0.731178475009724	39.2470717605598	-22.7724438565584	-82.0120577317352	
5460900000	-23.5273674509278	-17.7119829054638	-0.74333578043363	35.3833100323779	-0.728388211509976	35.5171287244696	-23.7198544637721	-83.8235577640383	
5490850000	-24.7735578684633	-35.6554850354871	-0.707467074337546	31.6172052002155	-0.721474116822254	31.7422824668149	-23.6005344477768	-89.3903962432784	
5520800000	-24.0624949396934	-49.9699826315225	-0.699433080533094	27.7486128159202	-0.732723279939855	27.9295777332978	-23.1977074610644	-85.2663707145554	
5550750000	-24.1483145360996	-51.8754834305631	-0.713692976442215	23.8834873229486	-0.727857047091101	24.083328556424	-23.683912383522	-88.7879444789494	
5580700000	-25.4912032839814	-67.7841107740698	-0.73642291308228	19.9675632562809	-0.736675621291186	20.1556315955992	-23.8490749881847	-91.0008467934682	
5610650000	-24.6861654285159	-84.5019935587312	-0.716625170104057	16.2809128509	-0.71505271636514	16.3586141643689	-23.2715209619132	-90.0857217610507	
5640600000	-24.1091033507186	-88.9255549245556	-0.719261186657722	12.2929804202046	-0.745817498315478	12.5222370102603	-24.087375349967	-88.7916103126717	
5670550000	-24.8125366109699	-99.4101525970088	-0.723953815179176	8.52974479341086	-0.736138744035602	8.62488409648931	-24.0236044188924	-89.8509302860479	
5700500000	-23.8687288508108	-116.214583570813	-0.726856791197038	4.55876007022498	-0.752793595616017	4.72415388993276	-23.6877851459649	-90.131950205032	
5730450000	-22.6952668676494	-118.699827695588	-0.730823005972915	0.732698526006873	-0.750845983046744	0.981944582436453	-23.2056434649217	-83.8240348990337	
5760400000	-23.2409407507262	-126.891949756555	-0.74042820685713	-3.0697539188599	-0.764542468429977	-2.8730112111082	-23.4185794138069	-88.9569575824656	
5790350000	-22.3997832994274	-139.210082187631	-0.743500855447772	-6.79704664428337	-0.739894640156108	-6.87993445114121	-23.1440721173792	-89.3520954311846	
5820300000	-21.546408132952	-147.080792774467	-0.738867659998624	-10.6948788611029	-0.773149666188858	-10.8468402491194	-22.7374779161062	-87.1751723608134	
5850250000	-20.9067936579042	-147.736266427793	-0.750508658196787	-14.5653794258167	-0.789504206313706	-14.4750774068257	-22.8928700136419	-87.4236581399501	
5880200000	-20.526585926821	-157.462098563248	-0.779208301037098	-18.3768990299779	-0.7694419961303	-18.388592475033	-22.3774443739174	-89.8806480297893	
5910150000	-19.8469075998044	-165.829659883851	-0.771917338058358	-22.0995055876299	-0.796249512618902	-22.225348050331	-21.9078392164809	-88.7711172859644	
5940100000	-19.1183429334749	-170.532121502007	-0.807977645815826	-26.1610576543793	-0.7944060006435	-26.2230775439477	-21.5104459160728	-85.3567628193824	
5970050000	-18.8981914909029	-177.243191144357	-0.794934226267627	-29.8662006333332	-0.810246502068325	-29.9355718924299	-21.5065003399164	-91.8165673605205	
6000000000	-18.2603242314021	176.160636830891	-0.8139346105543	-33.8146390007749	-0.814724169661322	-33.7881894643798	-21.1247579463737	-92.6913238029096	
