# Supplementary material for: Assessing the Frequency-Dependent Conductivity of Conductive Yarns
Source: Sensors (Basel). 2026 Apr 21;26(8):2554. doi: 10.3390/s26082554 (PMC13120523; doi:10.3390/s26082554)
Supplement: Supplementary file 1 [file sensors-26-02554-s001.zip › LYOFIL_66_3CM.s2p]

!Keysight Technologies N9914B: A.12.92
!Date: Friday, 05 April 2024 15:44:36
!Timezone: (UTC+08:00) Kuala Lumpur, Singapore
!Model: N9914B
!Serial: MY61263123
!GPS Latitude: 
!GPS Longitude: 
!GPS TimeStamp: 0001-01-01 00:00:00Z
!GPS Seconds Since Last Read: 0
!CHECKSUM:1164860597
!Correction: S11(ON U)S21(ON U)S12(ON U)S22(ON U)
!S2P File: Measurements:S11,S21,S12,S22:
# Hz S DB R 50
10000000	-52.490954066324	65.8675170849964	0.00137106469807538	-0.85347819632134	-0.0308085620149125	-0.982705705949604	-49.4083027546964	58.8552750247912	
39950000	-41.9024761539715	90.4402006883566	-0.0348716563768019	-3.54894858792265	-0.0320749904596729	-3.57903339379205	-41.3366577040285	88.5434843349335	
69900000	-37.3779102594893	73.6061118335933	-0.0287745397668035	-6.08427384659403	-0.0325553677890747	-6.17053446500964	-36.9595520265905	77.4362072625036	
99850000	-33.6000749481388	74.9090800325826	-0.0475704817233429	-8.64447810046095	-0.0363499197341804	-8.6554685512512	-33.9211890498272	73.2638454731727	
129800000	-31.9565328731133	72.7827440355675	-0.055559289979602	-11.3601316890128	-0.044864356563931	-11.346965372617	-31.9718258895563	73.5354181557474	
159750000	-29.9728110061013	70.1442045124289	-0.0627239688929385	-13.8994973045389	-0.0546817073133355	-13.8009806470614	-30.2653818313171	70.4853211940233	
189700000	-28.6612595241861	66.5587501620563	-0.0440355305084492	-16.3535110882037	-0.0520206033268128	-16.3956364683519	-28.6668068919264	66.6897021995573	
219650000	-27.4464201396657	64.3422105472111	-0.0412157741561048	-18.9534938208845	-0.0605003649503299	-18.958494285131	-27.6535862475245	67.0254728355611	
249600000	-26.6093022194211	62.2700994425038	-0.0632387715216595	-21.5161621342702	-0.0573489530377198	-21.4868887784997	-26.6494683183856	64.2988344124301	
279550000	-25.6019694730509	57.507034560584	-0.0763831876013581	-24.0776658623002	-0.0848548184429882	-24.000738931734	-25.6048501602987	60.3437313362483	
309500000	-25.0463366172086	56.5333793949293	-0.0917964110544959	-26.4799237534194	-0.0763006953450466	-26.528996124133	-24.766249259467	58.2103719052145	
339450000	-24.2961050607326	55.8209079760996	-0.089159951483808	-29.1346462629471	-0.0971226165626217	-29.0700591615494	-24.3254691285519	58.4216921737153	
369400000	-23.6022432770366	52.0581265080213	-0.0971358797097794	-31.7947751539302	-0.105365075613971	-31.6825813558637	-23.660058517025	55.1217013684944	
399350000	-22.9173975681931	48.8084814563346	-0.101665713687365	-34.2638120421166	-0.0991100456808005	-34.313404491977	-22.89035713215	53.6422600190853	
429300000	-22.4196494272635	47.2484652394347	-0.111950568387309	-36.6301595870477	-0.105893585503249	-36.7570442683824	-22.453136040706	50.6577419777488	
459250000	-21.8936490364499	44.0889349761385	-0.119864138810049	-39.2687473683297	-0.115251663789196	-39.3631698077097	-22.0544050219626	48.7435497569178	
489200000	-21.1764151130097	41.4873888028049	-0.109341374680244	-41.8301546111541	-0.121275252932717	-41.7816745314426	-21.32200885106	45.5839650327804	
519150000	-20.6709975168706	40.3188364261104	-0.142141610280656	-44.3750721441581	-0.136612315935368	-44.3435898530459	-20.7355201629338	44.3784354302214	
549100000	-20.3010114081306	37.3195404171319	-0.135205628193386	-46.8235443782996	-0.144758223821242	-46.9566372256282	-20.508393238818	41.2609149542328	
579050000	-20.1875878369474	34.3078725336987	-0.148847403008911	-49.4217115375385	-0.14860357371231	-49.4422600393768	-20.261382961403	38.3841090430053	
609000000	-19.6620103837438	32.1284945230214	-0.163337177829365	-51.9444032491403	-0.153962759762732	-51.9631343569572	-19.778397049012	36.7149183792548	
638950000	-19.0637054278892	30.1730499392559	-0.166143778938421	-54.4633216094587	-0.160047356739121	-54.5362462634627	-19.3337410652829	34.1314819914278	
668900000	-18.8216127181135	26.8234536034061	-0.155386599145351	-57.0587468072311	-0.182207691464662	-57.1547425842372	-19.0613397933418	30.9643493339593	
698850000	-18.5466958998384	24.6323421642846	-0.170852533987211	-59.6823580340339	-0.181986699885598	-59.651866230219	-18.611460904587	28.8491170707544	
728800000	-18.2203860675559	21.8206877411347	-0.171751737180779	-62.2698247057843	-0.183799963448484	-62.2231408445728	-18.331610387965	27.3702842182705	
758750000	-17.8543576207726	19.0665413575403	-0.201266358466943	-64.6908815034856	-0.197734457311436	-64.732076098133	-18.0518423458923	24.1847193147747	
788700000	-17.6940642711671	16.97708335442	-0.188373497869369	-67.4145571116453	-0.196953858251958	-67.2665224080342	-17.6875870213359	22.3002269452425	
818650000	-17.321525086086	13.7981552245656	-0.207284879576401	-69.7828861084938	-0.212969205665698	-69.8032858405949	-17.6038404536697	19.3255659828107	
848600000	-17.1323934814131	10.992116432355	-0.223834518570846	-72.2989992372194	-0.23285280573672	-72.3499653939285	-17.3230555826922	16.6354795777483	
878550000	-17.005746243601	8.60431089961111	-0.241211832583132	-74.810401317129	-0.228156791561089	-74.8520169264448	-17.1151087183948	14.4063578736789	
908500000	-16.7123697392478	6.99690182167531	-0.23394942414066	-77.5657281277274	-0.239556739019398	-77.4515671638195	-16.8594386918543	12.7486203899396	
938450000	-16.4671390580369	2.84288241244237	-0.250068375929613	-79.9991434166714	-0.249789515943689	-79.918832257736	-16.6629919695768	9.97606903764018	
968400000	-16.2845228983932	0.722335080847612	-0.245045015551671	-82.4781618802912	-0.276042421324038	-82.3904281323368	-16.5190880146486	7.61445503049971	
998350000	-16.0426509684465	-2.16054469454672	-0.261853385522723	-84.9044257127194	-0.268278427959574	-84.9865928098663	-16.2935919435956	5.11813613504133	
1028300000	-15.9391093457553	-4.5283249805478	-0.267618143150019	-87.5977626156795	-0.286764718019517	-87.4056117737966	-16.1123127051738	2.45734142257593	
1058250000	-15.7730262660017	-7.33972069091079	-0.26689718665192	-90.1058635889774	-0.295931756437107	-89.9793832510912	-15.9551124834903	-0.42367218727855	
1088200000	-15.6580386370389	-9.50696143737897	-0.273778181967702	-92.5370249079247	-0.292600752572434	-92.4389678225714	-15.6698655317044	-1.91545582611229	
1118150000	-15.4005561341496	-13.0847558804493	-0.312041757360408	-95.0151429244618	-0.318736977563819	-94.9305935706451	-15.6401975151416	-5.06817341052976	
1148100000	-15.3701596543435	-15.8861531993367	-0.317085176456168	-97.5441565765394	-0.337400287732949	-97.4825688571101	-15.5629451106819	-7.60667446014328	
1178050000	-15.1629810354446	-18.9425820105906	-0.317086822506712	-99.8697790162815	-0.32514927472735	-100.043220006381	-15.3892312459329	-9.35080244775932	
1208000000	-15.1382604645239	-20.8561424092771	-0.339138422083035	-102.584869570678	-0.348211830824011	-102.576552337366	-15.2836372196071	-11.9611245597254	
1237950000	-14.9940255087121	-24.2144090236463	-0.349803929229674	-105.083334867122	-0.352907647378415	-105.126121780475	-15.2383378916154	-13.7430370482147	
1267900000	-14.9357259864879	-26.4839149465386	-0.370090536015826	-107.512313229175	-0.368489437720638	-107.43750681284	-15.0718315459575	-16.8977671835689	
1297850000	-14.7875142518977	-28.5986549634871	-0.346465831741722	-110.031858752749	-0.364847019920456	-110.061271827472	-15.0436090837191	-18.5631050504388	
1327800000	-14.63947099211	-31.1544135921238	-0.358855723131298	-112.719143889046	-0.360492096348344	-112.726878030535	-14.8729117802167	-20.4119351786225	
1357750000	-14.5101032230358	-34.0573001111357	-0.375760182188399	-115.30456221111	-0.386034732045993	-115.23247446768	-14.714786177475	-23.5044430566164	
1387700000	-14.5058637142701	-36.8765386317909	-0.385222534375966	-117.78367959215	-0.396590857893988	-117.805302830321	-14.688593150086	-25.7330140525529	
1417650000	-14.4388067559866	-39.8119668913873	-0.396890158344553	-120.223696659955	-0.414326087234081	-120.177942240782	-14.6906131841827	-28.6111927005558	
1447600000	-14.3432238508529	-42.097178315782	-0.409572611645174	-122.955800935221	-0.40777023329692	-122.732616579111	-14.6289499111703	-30.8888294394177	
1477550000	-14.2599397067852	-44.6514661398759	-0.419134347442318	-125.279761508805	-0.419996339056276	-125.353127498406	-14.57407608576	-33.3856699846357	
1507500000	-14.199947332177	-47.7997652428089	-0.422805052377558	-127.94055125789	-0.429826292005519	-127.884327271649	-14.5079921876832	-35.9729013678347	
1537450000	-14.1890670819884	-51.2530799179108	-0.437088483344565	-130.371557703179	-0.435604609034013	-130.293719660553	-14.5420514593766	-38.055084045452	
1567400000	-14.1018910033304	-54.0285401768299	-0.467243909134654	-132.81011803044	-0.458359670390801	-132.926746321839	-14.4967865714427	-40.4365390936754	
1597350000	-14.0603469436158	-55.8790377143114	-0.460299467157782	-135.446636069658	-0.458659313963341	-135.449760027797	-14.5788371337549	-42.7947819251638	
1627300000	-14.0860591593677	-58.9085561755762	-0.466826666629898	-138.063455507226	-0.462836375756789	-137.947564919973	-14.5370220277155	-45.546437065891	
1657250000	-14.0392256886203	-62.0656537567586	-0.466508039826703	-140.541140614895	-0.48286166111328	-140.519595551117	-14.4849229656232	-47.8673539393916	
1687200000	-14.0872306136467	-64.7167767207145	-0.493660266429786	-143.001327474857	-0.485410004407953	-142.929904834161	-14.5378772431646	-50.6606076851456	
1717150000	-14.1371232172199	-66.6256786393745	-0.498138461991919	-145.528824651006	-0.505941524334306	-145.537906415794	-14.5677386575658	-53.1271400529509	
1747100000	-14.0573917084079	-70.1937018836572	-0.502629429864453	-148.071820322117	-0.51100455228279	-148.003819458697	-14.5454048202839	-55.988710034541	
1777050000	-13.9768159719012	-73.4378022279588	-0.525535515646558	-150.654804710556	-0.533518538276041	-150.610602755958	-14.6073695155342	-57.6825763718228	
1807000000	-14.2084849765078	-76.359982178095	-0.520737859240743	-153.059670079923	-0.543080217017737	-153.14958535763	-14.7452653323969	-60.3998252867448	
1836950000	-14.244040708904	-78.8799773515457	-0.533499648886643	-155.61899984938	-0.544649640370301	-155.635246551636	-14.8332904861137	-62.6947583874308	
1866900000	-14.1427009742807	-81.2072048039227	-0.551437935838116	-158.358146736191	-0.550444680645332	-158.305382940583	-14.8512416905641	-64.784558145962	
1896850000	-14.1930921202392	-84.9674026324815	-0.542795168191553	-160.777952570865	-0.575485937824521	-160.688804825073	-14.9555328908597	-67.6950396955297	
1926800000	-14.3400982727202	-87.7685881029241	-0.569466720666447	-163.271728430649	-0.583093747407662	-163.303105144532	-15.0975593813716	-69.8222419268436	
1956750000	-14.3878778777431	-90.2801003347298	-0.603083582022398	-165.702840537523	-0.579449277024675	-165.794161660911	-15.2229296876808	-71.5867694161222	
1986700000	-14.4535906267395	-92.8863318806568	-0.602579583905221	-168.476492288602	-0.604671723944801	-168.4539743489	-15.3776236079971	-74.1739523807711	
2016650000	-14.4787477521706	-95.9193459653032	-0.624587024493045	-171.049703743107	-0.614288942495181	-170.936250198127	-15.5240943637777	-76.6238121486874	
2046600000	-14.5234415347781	-99.7008027206946	-0.635379126476046	-173.462011788057	-0.62488462819602	-173.539703934727	-15.7043959655642	-78.3349993567824	
2076550000	-14.7591987777805	-101.716449172772	-0.640806697807643	-176.129128715398	-0.628173798842082	-176.058317998443	-16.0253981876999	-80.800618907055	
2106500000	-14.8361344411819	-105.006763279539	-0.670065449272673	-178.845420209746	-0.679717235124168	-178.59255824411	-16.1715321969511	-83.2277433796911	
2136450000	-14.8893010897958	-108.603446623055	-0.69066147178712	178.721453086882	-0.698523694431587	178.89112001505	-16.3721552734605	-84.3268820136298	
2166400000	-15.0376835756421	-111.60262145616	-0.718631655636273	176.349610943271	-0.705006357879847	176.295388465567	-16.8588125709315	-84.2821601747456	
2196350000	-15.3643067137447	-114.659719045434	-0.72257015026132	173.734774638654	-0.712985522503256	173.745976511003	-17.0109708099168	-87.0126030447874	
2226300000	-15.5633358378866	-116.947111761874	-0.714830048739249	171.356681761118	-0.71825718552162	171.23670096429	-17.1831082808946	-86.7017937841224	
2256250000	-15.6534830269531	-120.329545054732	-0.752331758191365	168.717224933553	-0.732419806209638	168.657303972503	-17.4853153707052	-89.335940662022	
2286200000	-15.8910896217313	-122.755650721735	-0.769122700572863	166.065009399411	-0.74341765934329	166.08389515007	-17.74752235993	-89.425498322942	
2316150000	-16.1019448728419	-126.33755826046	-0.772229972020805	163.312133004381	-0.76976908150773	163.557570586178	-18.1207083125648	-91.5518239164904	
2346100000	-16.2867386666112	-128.09883272124	-0.814552010347574	160.784769084414	-0.79856631052929	160.892655759162	-18.2302075275216	-91.8731049664817	
2376050000	-16.5430206969707	-129.405945084263	-0.854126679955144	158.233390708637	-0.863582956551864	158.263370333565	-18.4969306656101	-91.7572417828094	
2406000000	-16.7183231543251	-133.524972244373	-0.86786150251817	155.714858661511	-0.878123323330326	155.851899137011	-18.572140744094	-92.4661606589875	
2435950000	-16.9534023735403	-136.757484093258	-0.901715227718266	153.293355802789	-0.882544165780073	153.23314527791	-19.0323737408946	-91.2801874620047	
2465900000	-17.2142431766786	-138.989596968176	-0.932489130177302	150.587830993639	-0.925559305137584	150.614158954292	-19.4265378264593	-90.5936780914675	
2495850000	-17.5706074387752	-143.175707806594	-0.967161570100766	148.173394170943	-0.947193390808653	148.07843418398	-19.3647069159264	-86.6686669095421	
2525800000	-17.9725808994703	-145.071472274778	-0.979768424588377	145.570437769855	-0.982049873835376	145.732938770244	-19.4046575618141	-85.0298810608383	
2555750000	-18.3549222886433	-149.727766919374	-1.00132302516451	143.16158303568	-0.994012189649079	143.171187301741	-19.3155774887743	-85.1390046469062	
2585700000	-18.8115234834806	-150.833143693797	-1.02480901783299	140.590056450514	-1.04214473911697	140.510175588361	-19.0119407272684	-85.262451816529	
2615650000	-19.3046564136816	-154.197679307984	-1.07542304902034	138.067206000944	-1.06909060402633	138.097518638587	-19.177321951241	-83.568272114838	
2645600000	-19.7449693930252	-154.799826021919	-1.09822227477973	135.51535730062	-1.1098230162682	135.60552258703	-19.0986753283687	-83.730813236097	
2675550000	-20.1976207873567	-155.265640772029	-1.13433260858045	133.12353228954	-1.15371040413236	133.219154003022	-18.9441377599832	-83.9750865437553	
2705500000	-20.5771127349807	-158.966223378442	-1.19055981424078	130.64303107978	-1.17606797093967	130.601782893008	-18.6805360941137	-82.1174611977953	
2735450000	-20.7818623800337	-160.10352115686	-1.20536970897237	128.259611373903	-1.23533460847856	128.119362376986	-18.7286672981083	-82.0370051951665	
2765400000	-21.0602987057658	-160.93565641515	-1.27124084669334	125.60991937813	-1.28320245497482	125.814702959647	-18.2438856550769	-81.9722920489507	
2795350000	-21.342314313415	-163.186585651793	-1.29962596764896	123.574027463233	-1.29234426354944	123.583584202181	-17.86049172158	-81.9720414300628	
2825300000	-21.4605994898573	-166.943012176054	-1.28238430663773	121.31434200172	-1.29383741499384	121.339746944866	-17.8325770703581	-82.6829577157933	
2855250000	-21.9758035728441	-171.397281156416	-1.29775542799818	118.80359749657	-1.31210477211425	118.768554604791	-17.5132943840237	-85.1111804699416	
2885200000	-22.4491783156485	-175.325185344778	-1.31263293494611	116.327692092244	-1.34144581260956	116.263445047786	-17.3016105662862	-87.3026771294696	
2915150000	-23.6751623458852	179.751064301866	-1.33183099521082	113.742239134256	-1.30871048532868	113.796091326702	-17.3710201410782	-87.0213757921826	
2945100000	-24.4833638481967	175.744531573408	-1.32368117383431	111.374850016716	-1.32722818212445	111.366233926676	-17.5026091280178	-90.3345885249671	
2975050000	-25.3785483545334	168.297790693926	-1.35528629031524	108.80259983244	-1.33158758801435	108.676612806405	-17.5093165586443	-90.9698711565127	
3005000000	-27.2471507879184	162.685084217516	-1.35984735619049	106.00010338171	-1.36768397782412	106.093897875913	-17.6819955527165	-90.1041856965522	
3034950000	-29.9501687715736	158.393685079753	-1.38644402931811	103.32981862541	-1.4108956766156	103.348654551278	-17.6192784081566	-88.3764020540347	
3064900000	-33.7402526444928	158.18698109935	-1.43688921294492	100.799910831413	-1.46394070685902	100.719797217133	-17.3035114168804	-89.5067755677172	
3094850000	-36.3409308351785	172.14313086509	-1.50703732787546	98.2655612293122	-1.49816222223862	98.3642830950351	-17.1183695052526	-88.2091777252203	
3124800000	-39.082127659442	-151.672815637132	-1.55430971381861	95.7572184621971	-1.56219084090526	95.8388612203473	-16.9301073397072	-88.0915416773231	
3154750000	-40.4953532400306	-121.329592738293	-1.60714589124394	93.3194778854358	-1.62147751139337	93.4694200112168	-16.7247032532779	-88.6254701233187	
3184700000	-35.6049544312559	-96.1440865621361	-1.67074980878855	91.0221685500199	-1.67290497443579	91.1791185329844	-16.3106967570736	-89.9124613693804	
3214650000	-34.5589441491369	-94.7425915185488	-1.73146502943888	88.938538069244	-1.73807710021785	88.9514035157245	-16.2777982542883	-91.1283928905807	
3244600000	-32.6783890582076	-94.8958054102692	-1.75210927688718	86.6664755721458	-1.74674346308781	86.6275291747471	-16.0815506696397	-91.7256828770023	
3274550000	-32.4198434111833	-88.0957025044423	-1.79905934613119	84.3473223449822	-1.76830853715875	84.2990456165089	-15.8631805261401	-93.046626266805	
3304500000	-31.0361334667988	-84.2750120864077	-1.80781617989109	82.0602251926723	-1.81349065393245	82.0192608961135	-15.5372037089913	-93.2882559086446	
3334450000	-29.4123610626791	-82.1030722049065	-1.88207971271544	79.96049749606	-1.85489014499041	79.783980168576	-15.2807490192597	-95.6269415870053	
3364400000	-28.9488279877902	-86.2371693578541	-1.9036536915571	77.8166711991886	-1.87566977329646	77.728643005746	-15.0338808245594	-98.4019428413219	
3394350000	-28.3687609007052	-86.5682294867528	-1.882160775765	75.6872555241077	-1.91406252866567	75.7949163223725	-14.9959949003908	-99.7596528137932	
3424300000	-28.5773864646949	-87.8062832758738	-1.92037776694231	73.5263983572108	-1.88673665589725	73.5973584203405	-14.9039725621349	-102.593463519592	
3454250000	-28.2302305148661	-87.7236645984651	-1.85917440450373	71.4962869590111	-1.88048793783012	71.4183474902312	-14.8138246222985	-104.436242780508	
3484200000	-28.9276576871692	-84.702128040205	-1.84102554826468	69.4498006952903	-1.82785871937075	69.3209928984569	-15.0096519375535	-106.792213799917	
3514150000	-28.6971381823407	-82.6013449286166	-1.77723921169615	67.0897656056598	-1.7943131529709	67.154910657633	-15.283329802855	-108.239900996334	
3544100000	-28.2666486597328	-71.4810124485365	-1.70288538073595	64.6145231382602	-1.71821583323415	64.4161956525202	-15.3224817551219	-109.592070527899	
3574050000	-27.5413642323451	-58.6521663045773	-1.66543297871303	62.0505734810729	-1.6735954838901	62.0682274669994	-15.5523506894981	-109.141113484658	
3604000000	-26.1920081928091	-57.0390248271227	-1.64002948941688	59.1553625450047	-1.62292500520856	59.2271241309986	-15.5288074085743	-109.284649565438	
3633950000	-24.4189636868434	-54.1640918890137	-1.61862410472659	56.4897001625785	-1.62068550256205	56.5382457250052	-15.5296569418575	-108.604121592562	
3663900000	-23.0101513963977	-53.2059094959158	-1.61164248147241	53.5604161406701	-1.62074474379828	53.6552454768638	-15.4860497592865	-107.166930236561	
3693850000	-21.7465994051401	-55.1247001223532	-1.60861024943981	50.6904466144578	-1.62623398037703	50.7915652327764	-15.2549722589957	-107.048438223972	
3723800000	-20.2356653357075	-59.6588650930494	-1.6760043724894	47.9988454911949	-1.68469303218011	47.9641422006454	-14.8340207813663	-106.634765198349	
3753750000	-19.1082621667619	-65.4333397830217	-1.78081415057489	45.6971187016593	-1.75992475285483	45.4916559662693	-14.3894860126549	-107.892687215204	
3783700000	-18.8038189357099	-71.9370784291936	-1.82723901885025	43.289864282019	-1.85214204257106	43.3967243251456	-14.2665720527301	-111.123972479913	
3813650000	-18.7419269708627	-75.7972864134564	-1.83895962733325	41.3072886926786	-1.84197827048393	41.2864502718503	-14.2930411842589	-114.627488752354	
3843600000	-18.3720328394384	-76.8683604654072	-1.81924221122137	39.2121876582617	-1.79375173866186	39.1906530291322	-14.2702018603007	-115.601764294923	
3873550000	-18.1264537542355	-78.2293489600851	-1.76565817211476	36.7977055938125	-1.78614290446877	36.8579353105561	-14.4845240624068	-115.469923383595	
3903500000	-17.8422098171703	-79.0448564180815	-1.72546410362564	34.4801013810224	-1.71353035282495	34.3403332777528	-14.5954052760291	-116.454469911255	
3933450000	-17.4636829217989	-80.3636793983617	-1.65756066329036	31.8957894036087	-1.65451731967454	31.8512905343141	-14.6415190545171	-116.288184295626	
3963400000	-16.8471724683369	-81.7186525633031	-1.62048527039532	28.9988687948346	-1.6316289314837	29.0085318208223	-14.510222017281	-115.222041091777	
3993350000	-16.3341664698421	-82.8167457976494	-1.58481376364626	26.2580089207134	-1.58935444854249	26.3836351957052	-14.4555912193398	-114.878668953241	
4023300000	-15.6606000741419	-85.5549678930282	-1.58623715157129	23.599056150807	-1.60362372134597	23.4424224285416	-14.3168787217244	-115.936736561371	
4053250000	-15.1776503746956	-88.0318679081721	-1.54258142881216	20.7003961264482	-1.58782784307763	20.6737712441486	-13.9398496576448	-114.508031598689	
4083200000	-14.7611193412729	-90.4435209011572	-1.57579260157009	17.8288529030646	-1.56622332417159	17.747811851102	-13.8831601251344	-113.750290854106	
4113150000	-14.2443949490225	-93.3738008224325	-1.57784584470182	15.1742762281438	-1.59671726736041	15.0011548564598	-13.601301508647	-115.044261063153	
4143100000	-13.7160450043127	-95.5427494355808	-1.60101565370927	12.3281545831918	-1.6017154351686	12.1600303260286	-13.2681526822819	-115.538643135703	
4173050000	-13.3462061838225	-98.523476450141	-1.59922711270616	9.49743458575051	-1.61859685496524	9.47731316911375	-13.0565303331332	-116.457271709548	
4203000000	-13.0220452106701	-102.000230797429	-1.60185981485912	6.57489376157769	-1.62021900774504	6.49702828507509	-12.773633813416	-117.914225929267	
4232950000	-12.5552479980718	-104.69291477048	-1.63337562057401	3.71428252379864	-1.64790698625634	3.67201355762815	-12.349494026706	-118.512174755493	
4262900000	-12.1810587377399	-108.459810149452	-1.67778377449579	0.811267195551414	-1.69495888546834	0.740684320014043	-12.1140024668954	-119.337858003757	
4292850000	-11.8753230435753	-111.747053747316	-1.73127933527239	-2.09339870194452	-1.73090854017536	-2.1417483699522	-11.8650492384437	-120.814508718763	
4322800000	-11.5554868965104	-115.358361956962	-1.76091151545031	-4.57356078447091	-1.7798913159541	-4.70002403904059	-11.5609795313083	-122.517361382775	
4352750000	-11.4105841497057	-119.054355957234	-1.80952605663663	-7.53969344370618	-1.82998334469127	-7.52838856005587	-11.2174062634565	-124.020995276606	
4382700000	-11.1572491053361	-122.505845013738	-1.83602652992325	-10.2956894649231	-1.87757476901747	-10.2668380501921	-10.9490669210038	-126.265593199152	
4412650000	-10.9559786921922	-125.268047681219	-1.91944863565251	-13.1278742107633	-1.91953499803918	-13.1407899831047	-10.5703421119455	-128.391160158231	
4442600000	-10.8615528933672	-127.902868574629	-1.99239220169519	-16.01390947643	-1.98592260987696	-15.8501467240223	-10.2766262146543	-131.121948796779	
4472550000	-10.6596791726623	-131.808429624719	-2.06149061852236	-18.7500047204995	-2.06845173879602	-18.7316773855572	-10.0199913965102	-132.924010889708	
4502500000	-10.3915945381765	-134.221600936754	-2.12127213869775	-21.4846260740537	-2.13424970553335	-21.4378645236275	-9.67879519203457	-136.000861709435	
4532450000	-10.1589679716924	-137.320862242252	-2.23254413735249	-24.3875121073949	-2.22303693199103	-24.3482357564159	-9.38113973528121	-138.829772860834	
4562400000	-9.9305504121202	-141.131126266494	-2.34961234349527	-27.0532107114262	-2.35750271777002	-27.0817272327447	-9.2100476773952	-142.046578447753	
4592350000	-9.70567338896551	-145.199839040278	-2.47295445979306	-29.4532680740421	-2.49282316489688	-29.6522172355677	-8.97359032619023	-145.269685716555	
4622300000	-9.59273350813339	-149.144725019251	-2.63051155300132	-32.0312458813282	-2.64092270656956	-31.8168685581156	-8.80827524080428	-149.148283605075	
4652250000	-9.52650444757915	-153.220622833216	-2.80484098673941	-34.1412819199215	-2.80878972775627	-34.2376315511224	-8.80204466517637	-153.536184547106	
4682200000	-9.44113104578445	-158.576450807309	-2.99103095572086	-36.1239377198859	-2.97794096074717	-35.9988945670284	-8.69038717605196	-158.550860340371	
4712150000	-9.48189650447474	-163.457366898651	-3.09993728315008	-37.3027085512	-3.1096340999983	-37.1358691882234	-8.76401799633959	-162.480898176217	
4742100000	-9.84517865046773	-168.252527931847	-3.16743578344277	-38.3394947284402	-3.17235536152595	-38.2273867323908	-9.17858988124711	-167.090424191211	
4772050000	-10.2460357709805	-172.919213116134	-3.11964442253646	-39.4446985364356	-3.11173571835177	-39.3272997274071	-9.58116915704045	-170.785079211861	
4802000000	-10.5276844814681	-175.047974034913	-2.96871231093896	-40.8849464821629	-2.99067740252214	-40.9884391759227	-9.94641646783219	-172.249229707483	
4831950000	-11.1572611243781	-177.050163986773	-2.86989849485659	-42.7877597249634	-2.85836647683078	-42.7248484887203	-10.4210833507127	-172.910702080692	
4861900000	-11.5209435504605	-177.820151843106	-2.69683005225352	-45.0102704620101	-2.70506879804366	-44.9721645737986	-10.595472827199	-173.603303697039	
4891850000	-11.6739301044615	-177.762618692447	-2.5405792457706	-47.6732773835741	-2.54094916115355	-47.862060312726	-10.6569154012896	-172.965926482909	
4921800000	-11.8565658179048	-176.993351225432	-2.45281726381031	-50.7058692843684	-2.44090191681014	-50.5833590906483	-10.6488576001617	-172.238826275532	
4951750000	-11.8645791182914	-177.013299277199	-2.35416617166924	-53.7132868801807	-2.3826749729549	-53.7309784255248	-10.5612912171291	-173.966331165093	
4981700000	-11.7823525045839	-177.593323696574	-2.33674462818931	-56.952126447401	-2.33388173722744	-56.872057400039	-10.2772459335866	-175.570498220036	
5011650000	-11.6258862916149	-177.326682197155	-2.31074931340215	-59.8520830684561	-2.34650935011565	-59.9594031359404	-10.1246185015196	-176.031017020855	
5041600000	-11.529543453603	-178.424937951328	-2.3186204034135	-63.0399202788605	-2.33343780757318	-63.0442087116239	-10.1287025261457	-178.32229692308	
5071550000	-11.2552939786242	179.629620686348	-2.35807372249611	-66.2728084802206	-2.37701270886847	-65.9980883020248	-9.89271863557254	178.483223648767	
5101500000	-10.9678557508841	178.356523993746	-2.39732170207517	-69.315340233273	-2.38872793611539	-68.9982618986291	-9.7589898729915	176.713990306518	
5131450000	-10.8647153505527	177.281530569979	-2.43869443214912	-72.0675316712239	-2.45678889332965	-72.0079648569314	-9.82169432851981	174.140031182881	
5161400000	-10.5827944329906	174.200621659919	-2.50329081977731	-74.9754524797345	-2.49961443058306	-75.0098098631331	-9.79424093702329	170.880083796705	
5191350000	-10.3442879038445	172.877446296611	-2.56082284949784	-78.0429438664714	-2.55175955864839	-77.6517533424514	-9.58021601779777	168.570630657239	
5221300000	-10.2040731110796	170.017257099559	-2.65276600908777	-80.7458896324345	-2.62448976877822	-80.7221616771844	-9.76324448001358	166.005717497041	
5251250000	-10.0607265844233	166.672767223399	-2.68257518096052	-83.4968769393874	-2.68809141281466	-83.3588754022265	-9.76002938693963	162.909914222697	
5281200000	-9.74359515042133	163.893547162806	-2.77351846538315	-86.1765831519722	-2.75028193988061	-86.0491104772475	-9.84873313240755	160.19326999392	
5311150000	-9.73092492372574	161.830271446907	-2.82191115621981	-88.8232242279596	-2.80281710933085	-88.7845690344245	-9.91727980753235	158.956519335103	
5341100000	-9.593034541853	158.811989328786	-2.92727733654786	-91.808254025182	-2.90995835344651	-91.5403608171951	-9.97985038603576	155.905811414456	
5371050000	-9.42594388662911	155.428096775019	-3.01859889170835	-94.4936485011481	-3.00651403306883	-94.4845863382692	-10.0004092011952	153.249907405689	
5401000000	-9.14600631526051	152.28027280155	-3.06687839133918	-97.0829873455723	-3.08500572036881	-97.1358144130385	-9.95239450171828	150.560037579721	
5430950000	-9.12977598437755	148.736164596881	-3.18992398270719	-99.7851899524319	-3.19674574643232	-99.9003444326341	-10.1444878638968	147.032394078852	
5460900000	-8.91832278666078	143.971556985512	-3.36311992466428	-102.287193902405	-3.37036350185555	-102.368724689988	-10.0992920768637	143.477164918613	
5490850000	-8.83738509907813	140.474213275676	-3.4929495942431	-104.687391928753	-3.51335161464409	-104.79509005447	-10.2095286219778	139.868132031327	
5520800000	-8.95794612931453	135.715656818439	-3.6432482758661	-106.921535135142	-3.67277701820013	-106.793389543151	-10.465027996819	135.014056808821	
5550750000	-8.99152252074785	129.940032420684	-3.80767970123987	-108.427433773108	-3.82611277526126	-108.395528114639	-10.8881997052085	129.72351293928	
5580700000	-9.1636956264583	125.224026261344	-3.8929918507735	-109.905027229905	-3.90790742192098	-109.555434162713	-11.4905232589126	126.21313918485	
5610650000	-9.47364041113899	121.037813478416	-3.88271013724449	-110.851535219153	-3.86666672326954	-110.760072327726	-12.4178669388345	124.562042300169	
5640600000	-9.86204617364412	116.300176576204	-3.76501449294026	-112.494029305254	-3.79786389520191	-112.456101205231	-13.338057490301	124.18998449643	
5670550000	-10.2415073084729	113.506438978271	-3.65070722280081	-114.541250622794	-3.64416164809188	-114.441465293499	-13.7803577155594	125.817962098898	
5700500000	-10.6699124305795	112.297241682234	-3.52354559140022	-117.181647353088	-3.52974564804931	-117.270672715059	-14.3305556856119	128.168513379371	
5730450000	-10.9428047667448	108.92427817154	-3.42493207526854	-120.217587641321	-3.46943668777009	-120.098873517279	-14.2928898615066	129.82143696278	
5760400000	-10.9859711577976	106.749278324128	-3.39375957560255	-123.521541270406	-3.41329075183184	-123.330253661772	-14.1973547679312	129.437227322449	
5790350000	-11.1912635214244	104.383971373486	-3.41338114287305	-126.471347083512	-3.41501222767596	-126.524342180132	-14.0920119161255	130.179077143596	
5820300000	-11.4778529115954	101.741176292758	-3.46912853680726	-129.477376717948	-3.46642323595786	-129.516654036442	-14.054620000139	128.089713101618	
5850250000	-11.5221514861285	97.5401385251296	-3.49581144384767	-132.607856061182	-3.52522604655234	-132.533455269848	-14.1557782077654	126.308522918993	
5880200000	-11.6641844886159	94.715978248813	-3.60664755532849	-135.538099619949	-3.60258875096349	-135.620889561351	-14.2084333572672	124.61560329659	
5910150000	-12.0214151271887	91.3835128688646	-3.6877597759098	-138.510782532515	-3.70709967545797	-138.484134912644	-14.7140189334356	123.187435445836	
5940100000	-12.2515889545091	85.7195942853432	-3.83578188836446	-141.37849279397	-3.8315003991008	-141.417990753661	-14.8319324889031	121.070976279832	
5970050000	-12.4628132388316	82.7443896601593	-3.97073124125806	-143.880041182848	-3.9781875428611	-143.883599333442	-15.2160462720999	120.359015344167	
6000000000	-13.0121534068666	78.4408843786404	-4.14957918389168	-146.535634537157	-4.11943474234735	-146.355286568807	-15.8509110724809	121.81596625912	
