# Supplementary material for: Assessing the Frequency-Dependent Conductivity of Conductive Yarns
Source: Sensors (Basel). 2026 Apr 21;26(8):2554. doi: 10.3390/s26082554 (PMC13120523; doi:10.3390/s26082554)
Supplement: Supplementary file 1 [file sensors-26-02554-s001.zip › LYOFIL_66_5CM.s2p]

!Keysight Technologies N9914B: A.12.92
!Date: Friday, 05 April 2024 16:17:48
!Timezone: (UTC+08:00) Kuala Lumpur, Singapore
!Model: N9914B
!Serial: MY61263123
!GPS Latitude: 
!GPS Longitude: 
!GPS TimeStamp: 0001-01-01 00:00:00Z
!GPS Seconds Since Last Read: 0
!CHECKSUM:1419307088
!Correction: S11(ON U)S21(ON U)S12(ON U)S22(ON U)
!S2P File: Measurements:S11,S21,S12,S22:
# Hz S DB R 50
10000000	-46.8411947828273	74.3901523969323	-0.00532964645510885	-1.24567705745414	-0.0362522576017015	-1.30378814818842	-45.0738418022872	68.5119800871962	
39950000	-36.648018174221	81.7705411775286	-0.0467961970571605	-4.97509910336419	-0.030329422104572	-5.08652073174168	-36.3323447654695	82.4359901979485	
69900000	-32.3583155265189	72.5690204666625	-0.0512484972729757	-8.52147080170031	-0.0371435582841429	-8.62743140472323	-31.9763910361263	75.4984473413128	
99850000	-28.967752455567	71.3615990471855	-0.0581928124140845	-12.2103095731447	-0.0585002760485481	-12.158103340459	-29.0802505800325	70.6838594868607	
129800000	-27.0501856145176	67.6727937362694	-0.0790372567463726	-15.9324463613306	-0.0794518181865084	-15.8956353900865	-27.1540063046533	69.2370766642335	
159750000	-25.1633812929689	65.4137602157975	-0.0865509919536411	-19.4100300820921	-0.0765796374646616	-19.3225880186043	-25.4622275140118	64.7102350510052	
189700000	-23.9509774760916	61.4521107252434	-0.101081771567913	-22.9772505755013	-0.0943924021728412	-23.0580281370591	-23.8798792898288	60.240994717738	
219650000	-22.7752967800023	58.1244176770657	-0.0944333206115383	-26.6158228990846	-0.100679986984475	-26.5466782890905	-22.8225557454422	58.7589792591085	
249600000	-21.8155582314949	54.9818489005904	-0.100712901145966	-30.16345632308	-0.12302064905193	-30.1352122669303	-21.8123576635958	55.7550829349822	
279550000	-20.9331586863501	50.5913425779106	-0.132616556799164	-33.7108970696381	-0.146592676112685	-33.5196465716036	-20.8334062580606	50.8163812796276	
309500000	-20.3420515356096	48.6201922217004	-0.154502649328055	-37.1261208508883	-0.14492892395138	-37.1760955280443	-20.1678313499167	46.8207756894074	
339450000	-19.6177745607291	45.8471684267188	-0.15495427752589	-40.7697177784364	-0.164918990894942	-40.6918549797429	-19.6689606136896	44.9523875169283	
369400000	-18.9432143235002	41.7009529533709	-0.17171537312086	-44.3385554026374	-0.164605061754422	-44.3435059096278	-18.9084510342235	41.3949079651719	
399350000	-18.3287842015196	38.4172573346767	-0.197732403854904	-47.819683484259	-0.187271739724165	-47.9736406354749	-18.216866827921	37.6741868797972	
429300000	-17.9484284057728	35.9832322325797	-0.203234616467045	-51.3210548787493	-0.197878064649985	-51.3781065558058	-17.9129423512129	33.5324093941859	
459250000	-17.4988104494078	31.6836326923619	-0.213629787387065	-54.8848487294058	-0.22468649474372	-54.9446388658545	-17.5205249227489	30.6199291915514	
489200000	-16.9453276032679	28.3398963746349	-0.211410708378497	-58.3318148535314	-0.225361867052291	-58.3800768259342	-16.9738695991908	26.9862271551069	
519150000	-16.5227566266602	26.2708718651108	-0.259609835991017	-61.9827965133759	-0.23229754700323	-61.962549249206	-16.4644782336304	23.9349545132363	
549100000	-16.2793438679653	22.0328193079282	-0.253906263184019	-65.3914617284485	-0.25611566133988	-65.524237564213	-16.3062335397018	19.9242723764763	
579050000	-16.095549176202	18.5493209227828	-0.25847451723889	-69.0103125234313	-0.25804247532618	-69.0211790003873	-16.0038750329472	16.4871129311721	
609000000	-15.6886399974783	15.2087122390904	-0.279366079611269	-72.5963017462813	-0.272851811243159	-72.4443000736474	-15.6432394295846	13.1626638272636	
638950000	-15.3757169014592	12.2730290091487	-0.292441605877323	-76.0490422510683	-0.290926805155993	-76.010865943119	-15.4126936487947	9.32518861941986	
668900000	-15.243087250857	7.97372666214853	-0.29296773321901	-79.5473446873608	-0.323383682718831	-79.5082458687901	-15.1675424096836	5.61973580667117	
698850000	-15.0506575731756	4.93670766082618	-0.320039420208123	-83.0998784624562	-0.3256633100104	-83.0469738504871	-14.9093489644565	2.03306352074885	
728800000	-14.8830168017309	2.38966144336386	-0.312955617290887	-86.5681989368715	-0.313942322602451	-86.4043599345382	-14.7364373476634	-0.859228341527517	
758750000	-14.7555561751948	-1.41367363519452	-0.341291468471525	-89.9553574233387	-0.335412729855887	-90.0327977270293	-14.5796780703538	-4.91076739296148	
788700000	-14.634343106554	-4.31630403003214	-0.34404798978825	-93.448552868385	-0.341538714829012	-93.4881497884251	-14.3817644979802	-8.07767862823817	
818650000	-14.454830746816	-8.19078213771944	-0.355099521788735	-96.9620863690165	-0.340049461758061	-96.9793879003441	-14.3804384603878	-11.4314636904926	
848600000	-14.4951213957727	-11.2234894773644	-0.375512949774137	-100.31122538804	-0.37511596143619	-100.364912571988	-14.2691208840411	-15.3180713314324	
878550000	-14.4268424685954	-14.3421806922304	-0.360752035973293	-103.907334691103	-0.3637946723083	-103.908039848194	-14.2098334705457	-18.514147264239	
908500000	-14.232871855945	-17.7006136468406	-0.362268257275432	-107.739964424774	-0.388639729514796	-107.47873358865	-14.1029798473741	-21.5590409863131	
938450000	-14.3021035581637	-21.360701232544	-0.381411847779023	-110.996103660564	-0.398195318707022	-110.931556475834	-14.0467389403823	-25.7337195551403	
968400000	-14.2676689826267	-24.181665546129	-0.368358887862471	-114.386268576288	-0.391280278606938	-114.39412928286	-14.0526116532533	-28.8736547056556	
998350000	-14.2824110968369	-28.2442586437743	-0.383935596893205	-117.956909795486	-0.394237709269027	-117.966251171381	-14.0286510406281	-32.023881596579	
1028300000	-14.3140060660921	-31.422576632079	-0.40615333997124	-121.637648089934	-0.424933875507421	-121.413605717251	-13.9872054338084	-36.1817852490841	
1058250000	-14.4398041263794	-34.7037931198955	-0.408769305780057	-125.028507332587	-0.414960027847883	-124.933541074364	-13.9929767272771	-40.2947215601983	
1088200000	-14.4987125298791	-37.6752435072411	-0.400395076276763	-128.369788488507	-0.423847858132672	-128.509499262919	-14.0231441041968	-42.9307664567651	
1118150000	-14.6410465384843	-42.1135080307359	-0.423675597168544	-131.883091858913	-0.435263363710759	-131.807874943334	-14.1408826570007	-46.9028938981096	
1148100000	-14.8094482289249	-45.1556894967789	-0.432344973195672	-135.439707699408	-0.446488867433105	-135.425281661222	-14.1932045420347	-50.8645709971145	
1178050000	-15.1325384526037	-48.8452445622839	-0.446533257498273	-138.666476724578	-0.435222062798205	-138.932470439935	-14.3325289072586	-54.2870284836018	
1208000000	-15.3544072140136	-50.9166366427044	-0.45159450357142	-142.375077866876	-0.448310779254858	-142.296989032245	-14.5716283218	-58.3387122280386	
1237950000	-15.6532529120679	-54.3032384609694	-0.45091629103796	-145.790077516363	-0.428681709717736	-145.787430497746	-14.6164423529089	-61.4218043176936	
1267900000	-15.790568004995	-56.0604900391634	-0.431048629959649	-149.201219593942	-0.434453287716323	-149.136998659847	-14.9593703134749	-65.2742312621991	
1297850000	-15.8661440304256	-59.1541846857373	-0.410459523804545	-153.023546708001	-0.416484436633513	-152.964387173801	-15.2301673307739	-68.0517700329765	
1327800000	-16.1782680844224	-63.7208609750839	-0.423022319557954	-156.67199153835	-0.42449924789284	-156.617904002124	-15.2749619023682	-71.7912804799297	
1357750000	-16.5539434997742	-67.0456096065229	-0.439959483847888	-160.136563486111	-0.450671838349321	-160.127696787766	-15.5137284071664	-76.0369652536709	
1387700000	-17.061958508593	-68.393895748916	-0.411045262328988	-163.638794214367	-0.43095566451942	-163.636042906004	-15.9538574962983	-78.7428351014395	
1417650000	-17.5434262219157	-71.4145594081665	-0.415646914222597	-167.277656523528	-0.430553937871649	-167.194185525967	-16.3352044582028	-82.4809617439566	
1447600000	-17.8777475010272	-75.029758342962	-0.441313042317151	-170.949760050213	-0.445063938545362	-170.764293162147	-16.5148144844243	-85.5162686635139	
1477550000	-18.6304949138097	-76.5971703759785	-0.458716632232369	-174.498998524066	-0.443631843500758	-174.418654324307	-17.0231045991137	-89.082331436039	
1507500000	-19.5047338815826	-78.8547231728678	-0.461683009086493	-177.923390788179	-0.461630433660533	-178.005297856573	-17.3662414066123	-92.9030979561273	
1537450000	-20.3956426820116	-80.2680871496755	-0.45610094084066	178.46531429146	-0.463658584809018	178.467792043078	-17.6789359821094	-96.1056437811967	
1567400000	-20.9268524329334	-80.9375737913127	-0.455999354453141	174.96088701419	-0.476188952140631	174.819815955547	-18.2042025417104	-100.351183074335	
1597350000	-21.7220760268151	-80.864966911203	-0.465243646073176	171.120124778489	-0.476615447060034	171.290780497981	-18.9883087692743	-104.888365792239	
1627300000	-22.8685839825134	-80.3758705382572	-0.473152733417674	167.576675881545	-0.466145129148962	167.654215564448	-19.5611208260277	-109.557920536644	
1657250000	-23.4846095716869	-78.7171154575684	-0.449545737495667	164.014735067506	-0.470579286548925	164.100326758155	-20.3573505875939	-113.427429629762	
1687200000	-24.4480763885945	-73.3158557849651	-0.483838833079829	160.45202000062	-0.487739090785614	160.334306739558	-21.5265796115102	-119.329336488216	
1717150000	-25.7369587881973	-70.3097452584336	-0.49088726924512	156.684270934616	-0.507860223329514	156.657211304235	-22.4629318732296	-123.101794213316	
1747100000	-27.1087153589826	-63.6815606396848	-0.51370273823007	152.961966971674	-0.516507859060541	153.03060783665	-23.9955453084488	-128.229828879598	
1777050000	-27.8206517107495	-47.8383913908288	-0.515629603660473	149.274550923796	-0.53018915408686	149.437090420729	-25.4649833765626	-134.827490289187	
1807000000	-26.8778139531141	-32.8258977735515	-0.524202920694979	145.611388401735	-0.551776551453994	145.651086740602	-27.5392211213555	-141.961493274396	
1836950000	-26.1223619928646	-24.2066548061514	-0.559195669583214	141.927737632167	-0.57513522317928	141.914593407251	-30.6998453577021	-145.58355001298	
1866900000	-24.8625958140907	-18.4005918467246	-0.589718936029745	138.133791788443	-0.586698799151133	138.212194920285	-34.5075737983722	-157.803101770887	
1896850000	-23.0058960800886	-10.8262268953214	-0.626198035561118	134.500501665287	-0.634622079749613	134.512847833923	-41.3270993060722	167.792313071327	
1926800000	-21.6984631669773	-10.7730033058693	-0.666467001580723	130.904139636979	-0.670904345274252	130.990026623308	-47.6043251186982	57.9847652848288	
1956750000	-20.5753124465832	-13.4633860581558	-0.728698922216984	127.371495684371	-0.708457625589648	127.382687817069	-36.7312294918546	30.582402167095	
1986700000	-19.763862680763	-13.193968265489	-0.748903577283343	123.695991535493	-0.736605112417658	123.768600438627	-31.6783351559933	24.6633462348085	
2016650000	-18.9577613504221	-14.7587794064566	-0.78312302020663	120.121152822125	-0.773568694061634	120.226368545915	-28.8812551939258	14.0441222565407	
2046600000	-18.1077148534299	-15.4352401172582	-0.812941808238662	116.538047885042	-0.818632089637478	116.519353094117	-26.6375914504613	13.2539606352932	
2076550000	-17.2590478115758	-18.9709647699291	-0.845108279272132	112.924990427147	-0.841089524247959	112.9879853835	-25.4056582496032	10.8795778521463	
2106500000	-16.5694545154437	-20.8466647476292	-0.882524029170923	109.190163662212	-0.908947869206857	109.43878970696	-23.840201584587	10.0418725179445	
2136450000	-15.9146185420517	-23.0865255259284	-0.931050273358644	105.64281890581	-0.939131122854235	105.662599932723	-22.4159362609044	6.22093242042864	
2166400000	-15.2065645808889	-26.3564719128534	-0.994817346967152	101.970291729233	-0.972734895847582	102.034025647217	-21.340817002933	2.81241051140894	
2196350000	-14.5852814984733	-30.2438201356147	-1.04744701000669	98.5604424558726	-1.02648316217333	98.659744277782	-20.3229941500771	1.06220013233932	
2226300000	-14.2392518853746	-34.1336339270453	-1.07689329773966	95.0026900019586	-1.06097490524317	95.0173669969214	-19.5786745911328	-3.38596226554295	
2256250000	-13.6369823771226	-37.2270367323294	-1.14071256489333	91.4417703255435	-1.11679132165519	91.4259473656319	-18.456880377585	-4.95018682598997	
2286200000	-13.1779142907191	-41.2799088786211	-1.18491447587651	87.719934217875	-1.17226200830426	87.8339869250249	-17.8293421586821	-9.16048421529314	
2316150000	-12.8294365895327	-45.6425906932543	-1.24727217853366	84.2324082728822	-1.25798008856005	84.3311853058429	-16.68841091855	-14.2493780949408	
2346100000	-12.61534649344	-50.0447809673064	-1.35629217186081	80.761314874989	-1.33161537628634	80.9164997809103	-16.0668576266484	-18.3911745823161	
2376050000	-12.3780446531602	-53.6583973349085	-1.40725297174729	77.3203582243413	-1.41812943575933	77.4069440802493	-15.4751505355094	-23.3445955060135	
2406000000	-12.0356967155059	-57.2394414604362	-1.49840252548088	73.9689841961188	-1.50763731175339	73.9427672442152	-14.9547295180601	-28.0867984274492	
2435950000	-11.8998646888166	-61.9848902639495	-1.58154211006414	70.832359482735	-1.55783070920577	70.8082482775239	-14.6975278797062	-33.8040554820026	
2465900000	-11.775728538142	-66.2483686581262	-1.63976325049687	67.596336083233	-1.64310970913556	67.6906911144289	-14.4874037358259	-38.5198199575542	
2495850000	-11.5644408724079	-69.3433015603086	-1.68411813714978	64.5785600654649	-1.66667511961416	64.4679814201922	-14.3868462765534	-42.5384280936946	
2525800000	-11.544270063317	-73.7652637998142	-1.6805050841046	61.1724132923029	-1.69947828872999	61.2999216732454	-14.2439899552891	-45.7675749492398	
2555750000	-11.2357374787726	-78.0604469211693	-1.75070802282692	58.184124238145	-1.76033160869287	58.1459998589706	-14.0549194434746	-49.57354295275	
2585700000	-11.1871687936755	-82.1095081381889	-1.78382580490263	55.0062597130705	-1.79511069382671	54.8669396427235	-13.9720809505203	-52.5600526187221	
2615650000	-11.2255991606166	-86.0776250959558	-1.83709912458888	51.8145387835681	-1.83545305958402	51.9854610885988	-13.7932679723474	-55.6540653517416	
2645600000	-11.2115178056031	-90.9446100411473	-1.82574845383542	48.9029034209536	-1.85973662699213	49.0281585111715	-13.7720492674509	-58.9072072026013	
2675550000	-11.2866297247384	-94.4080429919127	-1.82950555320627	45.8205554023679	-1.8465974568699	45.8131727935719	-13.6201194451502	-60.9210641231915	
2705500000	-11.3303628809634	-97.6808460806211	-1.84803397576304	42.692084641816	-1.8360975539515	42.5858327777928	-13.4906678145539	-62.4739992368207	
2735450000	-11.3913175648156	-101.198925550489	-1.79477280048276	39.2543486969464	-1.8144583542359	39.1301653184422	-13.2286974931685	-63.8295097832266	
2765400000	-11.461844467278	-104.587541722761	-1.84195979649397	35.5564428735777	-1.84692571695069	35.7792066984444	-12.9045129634882	-67.2704835373676	
2795350000	-11.4374839219859	-109.174117319311	-1.86724326068408	32.3588857935598	-1.86912256591813	32.416224210014	-12.5659928013607	-70.475572200426	
2825300000	-11.5398770258684	-113.508865067059	-1.91004030821832	29.2663438800351	-1.91406308753288	29.2983965443517	-12.3773160890891	-74.0780332708999	
2855250000	-11.7489277746296	-117.471612843188	-1.9314173622952	26.2840771662018	-1.93765824380351	26.0682729243868	-12.4294227381562	-78.2325034067229	
2885200000	-12.0674102324804	-121.51968419857	-1.94567868706108	23.09491833633	-1.95531979669847	23.1955994212137	-12.2413201870784	-81.7694150268333	
2915150000	-12.3958593007311	-126.039451695868	-1.93388308752391	20.1959440824103	-1.92231965752728	20.2537165051732	-12.3269522644119	-84.9629847133845	
2945100000	-12.7958289403601	-128.36456896552	-1.84616489121909	17.1194652144586	-1.86019153655146	17.1918078929766	-12.5098375355743	-88.0314316740889	
2975050000	-13.2458242805658	-130.608937737969	-1.83070172159495	14.0623281570592	-1.81267880455499	14.0501155612819	-12.3716168834209	-90.9183882566361	
3005000000	-13.595290947796	-133.406200899425	-1.770848701378	10.6948529605727	-1.76545790141844	10.6746544901637	-12.286706267903	-92.490600129866	
3034950000	-13.9327051780046	-135.016888669146	-1.6928146618564	7.18548972084317	-1.68723152616951	7.35425379214431	-12.4925255726931	-95.4776256275317	
3064900000	-14.2513734664799	-136.016508526843	-1.62723095569552	3.79890779382007	-1.64861965346419	3.71468596991174	-12.4572781881411	-98.2301999092649	
3094850000	-14.5041029452088	-136.709266908965	-1.59611165116294	0.0279986121353485	-1.58752401445526	0.124537926857751	-12.4142282921419	-99.9520494127528	
3124800000	-14.6965393868656	-138.658898029798	-1.52903014930146	-3.70720391935832	-1.54027943279444	-3.66603413071968	-12.5537180360899	-101.180326329498	
3154750000	-14.8652227844683	-140.089920286947	-1.49586725903775	-7.40719817516992	-1.50502699180217	-7.250925315072	-12.5021236875628	-103.918719770612	
3184700000	-15.1045581754618	-140.719018646538	-1.48678349066435	-10.9236868896684	-1.47539385029165	-10.9372011871387	-12.349021803485	-105.885093743353	
3214650000	-15.1884906088966	-142.090279001856	-1.49912538016106	-14.7616887521886	-1.48890196395929	-14.7671046007379	-12.2847771731214	-106.813626606191	
3244600000	-15.326658373178	-142.833339549184	-1.46693870544898	-18.4976352740949	-1.43765971762313	-18.4695020054761	-12.3590417963069	-109.393575412439	
3274550000	-15.4467911013838	-144.133660173003	-1.46115816391579	-22.2694658826579	-1.45086149531902	-22.2710130585387	-12.1143515810484	-112.345366330773	
3304500000	-15.4257076961381	-146.379820488038	-1.44851940589105	-25.7829119166324	-1.45159048206401	-25.8358435022577	-12.0621775729468	-114.626058462983	
3334450000	-15.5021576533444	-147.979317430752	-1.46016185455868	-29.5661227031694	-1.44584524308067	-29.6767567290347	-12.0997183391382	-117.455887063302	
3364400000	-15.5745983118124	-149.51245492546	-1.43558888527778	-33.3286157859889	-1.43903140190561	-33.2649712094182	-12.0608343601555	-120.218387456013	
3394350000	-15.7179605898666	-152.534206875776	-1.40741298877501	-36.9157901736554	-1.4519362744142	-36.8112261760142	-12.0449809726154	-123.06522854645	
3424300000	-15.7032028790013	-154.592117005712	-1.43194760063099	-40.7540486206475	-1.42934057106778	-40.6242421515	-12.1737344010461	-125.133154551101	
3454250000	-16.0037282824874	-156.84716540561	-1.43299225458507	-44.457772839191	-1.4167831931587	-44.599121188782	-12.3077813253984	-128.017570774248	
3484200000	-16.2257274674131	-159.674587265398	-1.4123144146824	-48.2028620598209	-1.41557017750518	-48.2639254282111	-12.3489220997473	-131.001241361946	
3514150000	-16.497544127187	-161.791002278205	-1.41323838868995	-52.1442797954604	-1.42891867026294	-52.0358823207229	-12.4853630713576	-133.801578659493	
3544100000	-16.8167329311865	-164.156410228034	-1.4263465467807	-56.1558648002636	-1.4305539632335	-56.2394140083005	-12.7349816360891	-135.18378666601	
3574050000	-17.0568078460889	-166.863578433937	-1.44489069793328	-60.0800557311961	-1.4717140436533	-60.1078354710165	-13.0091103874955	-138.066023858758	
3604000000	-17.3835466746365	-167.954025793763	-1.53421827665719	-64.1031097249043	-1.52595872042318	-64.135241647842	-13.2936324277328	-138.933701932138	
3633950000	-17.8012959464567	-170.090922272205	-1.57155681719377	-67.9814610715964	-1.58999060510046	-67.9087161999153	-13.3440959754734	-139.123836489764	
3663900000	-18.0898934631265	-172.445396326183	-1.6702069064697	-71.7111095924804	-1.68006450412747	-71.7058842032465	-13.4602981981838	-139.168062277946	
3693850000	-18.3633196808075	-174.901851143379	-1.72556538519274	-75.4655582379892	-1.73701460408694	-75.4553782028273	-13.3924589181728	-139.795435280695	
3723800000	-18.968390597928	-176.397938457648	-1.83148079290751	-78.977113783572	-1.81672978507044	-78.941699944022	-13.2773997967389	-140.381563575458	
3753750000	-19.8624174310392	179.803950874216	-1.91386999205725	-82.2504313193026	-1.88999677747346	-82.4627445640925	-13.1350517334935	-140.845104386898	
3783700000	-20.6784170337478	179.30066917453	-1.98781038455878	-85.9913904895821	-2.01425175705641	-85.8999329891099	-12.9046143703234	-143.912167798145	
3813650000	-21.6510031593359	-179.121041206162	-2.07682149975106	-89.1773694902696	-2.10146597846535	-89.2167375191093	-12.6404532522577	-147.12762464786	
3843600000	-23.1277210118476	-176.948408698078	-2.14236612883331	-92.2793714227491	-2.13784902965041	-92.2846320263564	-12.4425854166682	-149.197048032259	
3873550000	-24.1695999841915	-170.156000211184	-2.19670901344862	-95.5009389272902	-2.21169965561987	-95.4669729039829	-12.4091638083385	-153.076710322004	
3903500000	-24.0489889472964	-157.859889695018	-2.25546918263748	-98.3039651677498	-2.23349477120456	-98.4703827360444	-12.382908229898	-157.956247270346	
3933450000	-23.0197229245407	-148.360065723449	-2.26006378755584	-101.291437049472	-2.25440484463394	-101.409363783388	-12.3310834036643	-162.749471003334	
3963400000	-21.8747920148682	-146.416995564408	-2.22989988214217	-104.415708042506	-2.23999898890237	-104.316643402621	-12.6179259573851	-166.781415042381	
3993350000	-20.645552575554	-149.449423388618	-2.18770599018507	-107.524600025218	-2.16807654049543	-107.499322412449	-12.9646531884102	-172.706857358221	
4023300000	-19.9526920590283	-151.082641868478	-2.12935780998113	-110.773760873759	-2.12427148576132	-110.917318761546	-13.2174014962196	-177.573672816547	
4053250000	-20.0247160511006	-155.517310523241	-2.05908121092033	-114.369080496963	-2.07618622015144	-114.336637486447	-13.9216933791467	179.270377269956	
4083200000	-20.1006716179981	-161.943880853008	-2.04861027006986	-118.149316147994	-2.04044074582818	-118.161870471845	-14.6008693312199	174.157532959241	
4113150000	-20.0513446921196	-163.834099604787	-2.00281806855583	-121.651580606391	-2.00706049301271	-121.575157280251	-15.1410149505102	169.567050299187	
4143100000	-21.0219114586536	-165.469972637561	-2.0117435165446	-125.085187813932	-2.01844037119602	-125.266416848123	-15.9002486964391	166.200084764226	
4173050000	-21.8287442992727	-169.763214950916	-1.99317575088799	-128.759872114631	-2.03112137823541	-128.664552256611	-16.7726469737932	163.095571782086	
4203000000	-22.1990888504021	-172.337263847411	-2.00998813075002	-132.369572768056	-1.99868314177902	-132.39275527358	-17.6493915287212	159.636872001644	
4232950000	-23.3224032129771	-168.076021250352	-1.96001537159348	-135.890119493081	-1.97964069372565	-135.916831767023	-18.7916320210985	156.274692618251	
4262900000	-24.9506981077959	-161.905438081721	-1.95867215742655	-139.523546143411	-1.96537571115158	-139.448113209508	-20.3599191278674	152.591772624093	
4292850000	-25.6992117454552	-149.485248779606	-1.92478545004571	-143.196451579716	-1.94217660454169	-143.124244332375	-22.2252069305187	150.125707132112	
4322800000	-24.3784427245556	-133.830565599223	-1.88583062641352	-146.648116295951	-1.89911684922834	-146.758598544735	-24.9990265933377	148.254743117103	
4352750000	-23.0284361674039	-127.183551655978	-1.8779796298744	-150.559747052273	-1.87315508331374	-150.467875692724	-28.5325354838121	156.957591459059	
4382700000	-21.6551770148817	-126.699098039671	-1.83152494809492	-154.480714361212	-1.86188493890377	-154.331039084932	-31.9157592433682	-178.568790764089	
4412650000	-20.4689133821351	-127.932784687267	-1.85003614979614	-158.024335499344	-1.82739142214439	-158.053883823238	-32.1990250216777	-134.12130415011	
4442600000	-19.8898833214803	-127.642887823701	-1.81678059310026	-161.877601277642	-1.81126082243476	-161.700760547234	-28.2314991159533	-112.760721795488	
4472550000	-19.1275739016925	-128.588920073785	-1.78758308677669	-165.652709037242	-1.78565593411355	-165.606041941804	-25.5155699723414	-103.838477045878	
4502500000	-18.4369515548181	-129.203559732506	-1.74023235100836	-169.689546495906	-1.74751954791631	-169.664085244964	-23.0065506628048	-102.82275544623	
4532450000	-17.7191790285017	-129.912715986511	-1.73573493437169	-173.698173104878	-1.73956659679132	-173.79929360926	-21.2063637304905	-99.9967477214638	
4562400000	-16.8277509516889	-131.063316583626	-1.7214600225227	-177.868277165308	-1.72822989503098	-177.836686677491	-19.906033364233	-100.440964374275	
4592350000	-16.1855200444635	-134.420766926009	-1.73275760858736	178.130928247878	-1.74374810198198	177.953557829632	-18.3468600463825	-102.565740804115	
4622300000	-15.4404674381992	-137.475657468646	-1.75320430339147	173.741190665601	-1.75671498271651	173.948999903654	-16.9931855038353	-104.372430864322	
4652250000	-15.1720726893885	-139.23139762149	-1.79292612691129	169.667510693082	-1.81524449984151	169.631393080664	-16.4410525228748	-106.695770575328	
4682200000	-14.5347805593238	-142.330469721621	-1.84843789297638	165.605426715446	-1.84873255136585	165.711422305316	-15.4417132990788	-111.636317357647	
4712150000	-13.8972659533506	-145.841872347755	-1.88127181906421	161.525943947652	-1.89539951062749	161.639809464785	-14.500761969539	-113.34555342259	
4742100000	-13.4015471308424	-148.919380306126	-1.96051172435593	157.508650007918	-1.965799653217	157.686530890262	-14.0855610741376	-115.925820697204	
4772050000	-12.8961123721362	-152.428967538987	-2.0219129602283	153.483398666032	-2.02152511744415	153.674711495492	-13.5435968916647	-119.907418670872	
4802000000	-12.2626798993367	-155.492783659193	-2.04584707010026	149.429805693909	-2.04458456551058	149.434297781667	-12.7477221111707	-122.796315752621	
4831950000	-11.8078129623313	-160.443465865886	-2.12457445082071	145.401457076302	-2.13215963078182	145.363125217226	-12.2459434111803	-124.707807905468	
4861900000	-11.1117642742278	-164.283011479447	-2.19255406042174	141.214510449518	-2.1989501472231	141.307122012954	-11.5797863396468	-128.969216837672	
4891850000	-10.544194488502	-169.126914201172	-2.2825366868928	137.098896638417	-2.28257033197863	136.974598424442	-10.918562570537	-133.196537877241	
4921800000	-10.1985558725775	-175.129735541963	-2.37171923582437	132.849160312558	-2.37929144084427	133.075850121396	-10.4010942059064	-136.011116327157	
4951750000	-9.68990670681357	178.073258897192	-2.48229316095344	128.642764708439	-2.4998410105305	128.672510815923	-10.0393366741904	-141.148494233132	
4981700000	-9.29173086260671	172.017398726847	-2.6208621097377	124.502308458784	-2.6228688104435	124.577847451233	-9.54244433016001	-147.01395553115	
5011650000	-9.09715336142251	165.805876048707	-2.79598256102818	120.613693523918	-2.82206781997001	120.550901405834	-9.14099883192817	-150.801780461582	
5041600000	-8.93016246474797	158.005915798534	-2.99919836086077	116.667221747962	-2.99589089923805	116.632935961046	-9.06203284296489	-155.733319333598	
5071550000	-8.66603940615818	150.864564227442	-3.17493690900763	113.106226607466	-3.20109855665107	113.285743646152	-8.85478236794823	-161.601484144334	
5101500000	-8.64202175749226	144.268998008695	-3.38284915494445	109.559984538522	-3.37532370856369	109.801163274259	-8.67406446504673	-165.963917597264	
5131450000	-8.72614975620352	135.866019656946	-3.54953942103367	106.471189897227	-3.5753303283456	106.441607969359	-8.8132969297584	-169.840946141116	
5161400000	-8.59926990654468	128.28933014274	-3.73146770197759	103.209691558099	-3.74478008698055	103.177692951489	-8.86823621339635	-174.440019740501	
5191350000	-8.83747533905277	121.511464967607	-3.89138053601364	100.130862722828	-3.88379912671359	100.432671032477	-8.6849348300869	-178.38235189349	
5221300000	-9.12764881109274	112.660885537303	-4.02960561039396	97.0421839576573	-4.02152725844232	97.0831594851218	-8.84647088998518	179.059290120085	
5251250000	-9.16500516531509	103.499619553898	-4.1720742641658	94.0618456440904	-4.1659881847231	94.2921492026214	-8.90424390957211	175.000294696554	
5281200000	-9.47675498039847	97.2432382320822	-4.31897800306883	91.3236539040585	-4.30444662990771	91.329490792707	-8.87406220548064	172.247710805769	
5311150000	-10.1315819968425	88.1798075777708	-4.44530026873614	88.7952808603349	-4.41309838862077	88.8549034065637	-8.89801321035439	169.503671984679	
5341100000	-10.6293401279093	78.7757791650132	-4.57720555571761	85.8323466486383	-4.52418354731948	86.2843199005579	-8.93930797796105	166.217379568016	
5371050000	-11.079518235523	71.5740852077744	-4.66489454967601	83.3342518747345	-4.64328618882462	83.6073825868542	-8.95236474024179	162.774734332394	
5401000000	-11.9980993521003	64.4170651562786	-4.65942606523521	80.982538329896	-4.6641021098297	81.048538072904	-8.97499277310247	159.699824577073	
5430950000	-12.7271311520429	54.7474408013488	-4.72214079431604	78.6232542300934	-4.74358682685547	78.5577287869311	-9.17446695211916	156.24474739994	
5460900000	-13.2483862385166	48.9593025354133	-4.78769760519261	76.1232871315886	-4.77068935077045	76.2227472706403	-9.10394996117265	153.175600647879	
5490850000	-14.3717460835729	42.7739864555455	-4.75608292789599	73.8701206658976	-4.74589859478763	73.9626620641473	-9.12105885204934	150.712331349395	
5520800000	-15.2261676822184	32.8184762843878	-4.70877817594582	71.3384819629339	-4.69581074618536	71.53794444173	-9.21240441808282	146.645348088754	
5550750000	-15.4788366001357	25.5972803857815	-4.60294640074198	68.8306957124245	-4.61497551271626	69.0062511424586	-9.36633756705741	142.982652475188	
5580700000	-16.4299464185178	20.5268733826295	-4.46611428597916	65.9498312978431	-4.46894311756877	66.1876696733464	-9.45090277399432	140.021035964811	
5610650000	-17.5055202704404	11.0772201872815	-4.29741413793102	62.8748310719032	-4.28305798958096	63.238297210858	-9.79101337258715	137.273778616601	
5640600000	-17.7163649678597	3.11121479994357	-4.15490560291725	59.2963951296244	-4.15527602577169	59.4842548162017	-10.0436907314935	134.658064733398	
5670550000	-18.2103487080482	-2.09142034976191	-4.03866632636481	55.4695663905736	-4.01591391566555	55.4848997016208	-10.2427854248176	132.258932306208	
5700500000	-19.0664766545	-11.4590621064109	-3.96294667947824	51.0980396487689	-3.95673709599952	51.3062041238577	-10.5673862392876	131.654706271485	
5730450000	-18.7796062318013	-22.4564538672326	-3.91636687153302	47.0130759028418	-3.92872508456073	47.182735995092	-10.6620256005712	129.371800711405	
5760400000	-18.7364112225885	-30.0753163749112	-3.95839363419085	42.764822668483	-3.94971804195984	42.949582994732	-10.6730801125524	127.654173897543	
5790350000	-19.1033736063134	-40.1217092901978	-3.9957044879239	38.8023255114241	-3.99262468012951	38.8343045085084	-10.6275956677357	126.072750323237	
5820300000	-18.9302951329312	-55.3431482666287	-4.08429396283566	35.0065869295387	-4.05516071767274	34.9109560455389	-10.6379323213844	123.563197919027	
5850250000	-18.2850665697006	-63.2422526009985	-4.13698264404773	31.3296353415235	-4.16978257246414	31.4484660185858	-10.6436577149217	120.269029311341	
5880200000	-18.5241164817266	-73.5828572971904	-4.25691030693584	27.9040279075065	-4.21771276197652	27.8364617991341	-10.7126316025083	117.963432571725	
5910150000	-18.3531340292699	-85.967774700541	-4.2942267160453	24.5628339752835	-4.3138488995558	24.424479380743	-10.9170537229901	114.718532373977	
5940100000	-17.9277793523945	-94.3592057282544	-4.37923665213275	21.1779556417418	-4.36831342950126	21.1723598923375	-11.044000612086	110.798591110622	
5970050000	-17.98166619048	-102.031215506299	-4.43519614617383	18.0557515632619	-4.40891056889735	18.0082808431749	-11.1780074265331	108.935006561837	
6000000000	-17.9259431914748	-110.878978062196	-4.47816839213374	14.8696484056937	-4.43706744800983	14.8565237056109	-11.5134020989702	106.447543668307	
